# Supplementary material for: Morbidities, health problems, health care seeking and utilization behaviour among elderly residing on urban areas of eastern Nepal: A cross-sectional study
Source: PLoS One. 2022 Sep 7;17(9):e0273101. doi: 10.1371/journal.pone.0273101 (PMC9451091; doi:10.1371/journal.pone.0273101)
Supplement: S2 File — (CSV) [file pone.0273101.s002.csv]

II5Consent	II5Typeofhouse	A1Age	A2Gender	A3Ethnicity	A4Religion	A7MaritalStatus	A8highestlevelofeducation	A9WorkStatus	A10Nooffamilymembers	livingarrangement	A11FamilyIncome	SocioeconomicclassP1O1	B.A1smoking	howmanyday	B.A4triedstopsmoking	B.A5pastsmoking	B.A6yearsofstoppingsmoking	B.A7usesmokelesstobaccoproduct	B.A8pastuse	B.B1Alcoholconsumptionever	B.B2consumedinlast12month	type	B.B3frequency	B.B6standarddrinksyouhave	V30	B.C1typeofwork	B.C2howmanydays	B.C3howmuchtime	B.C4bicyclewalk	B.C5howmanydaysweek	B.C6howmuchtime	B.C7exercise	B.C8sedentarybehaviour	B.D1fruitsweek	frservings	B.D2vegweek	vegservings	B.D3processedfoodconsume	B.D4saltconsumption	B.E1HTNcheck	B.E2Hypertensive	B.E3HTNmedication	B.F1Checkedsugar	B.F2DM	B.F3Medicine	B.G1CheckedCholestrol	B.G2Diagnosedcholestrol	B.G3medicationforcholestrol	B.H1CVD
1	2	68	1	2	2	2	1	2	3	1	6000	2000	2		99	1	12	1	1	1	1	homemade	1	350	8.139534884	2	6	8	1	7	30	2	3	1	1	7	2	5	2	1	2	99	1	2	2	2	99	99	2
1	1	63	1	2	2	2	2	9	6	1	80000	13333.33333	2		99	1	15	2	1	2	1	99	5	90		4	99	99	2	99	99	2	6	1	1	7	2	5	3	1	2	99	1	1	1	1	1	2	2
1	2	61	2	2	1	2	1	3.2	3	2	5000	1666.666667	2		99	1	20	2	2	1	1	homemade	6	99	2.302325581	3	99	99	1	7	30	2	6	1	1	7	2	3	3	1	1	2	2	99	99	2	99	2	2
1	3	80	1	2	2	2	1	9	6	1	20000	3333.333333	2		99	1	20	2	1	1	2	99	99	99		4	99	99	2	99	99	2	7	1	1	7	2	4	3	1	1	1	1	1	1	2	99	99	2
1	3	66	2	2	2	2	1	9	5	1	8000	1600	2		99	1	20	2	2	1	2	99	99	99		4	99	99	1	3	45	2	8	2	1	7	2	5	3	1	2	99	1	1	1	2	99	99	2
1	1	68	1	5	1	2	1	9	2	3	3000	1500	1	14	2	99	99	2	2	1	1	homemade	1	270	6.279069767	4	99	99	1	7	60	2	6	2	2	7	2	4	3	2	99	99	2	99	99	2	99	99	2
1	1	90	1	2	1	2	1	7	2	3	15000	7500	2		99	1	30	2	2	1	2	99	99	99		2	7	2	1	7	60	2	7	7	2	3	1	5	3	1	1	1	1	2	99	1	2	99	1
1	1	68	2	2	1	2	1	6	2	3	12000	6000	2		99	99	40	1	99	1	1	homemade	6	99	2.302325581	2	7	3	1	7	60	2	4	0	0	7	2	3	3	1	1	2	2	99	99	2	99	99	2
1	3	66	1	2	1	5	3	7	6	1	50000	8333.333333	1	3	1	99	99	1	99	1	1	99	4	90		4	99	99	1	7	90	1	3	2	2	7	2	3	4	1	1	1	1	1	1	1	1	2	2
1	1	73	2	5	1	5	1	6	5	1	30000	6000	2		99	2	99	2	2	2	99	99	99	99		2	7	3	1	7	120	2	4	0	0	7	2	4	2	2	99	99	2	99	99	2	99	99	1
1	2	69	2	5	1	4	1	6	2	2	4000	2000	1	3	2	99	99	1	99	2	99	99	99	99		1	7	8	1	7	60	2	6	0	0	7	1	5	3	2	99	99	2	99	99	2	99	99	2
1	2	89	2	2	2	2	1	9	3	2	5000	1666.666667	2		99	1	40	2	1	2	99	99	99	99		2	7	3	1	7	60	2	2	2	1	3	1	2	3	2	99	99	2	99	99	2	99	99	2
1	2	86	1	2	1	2	1	9	2	3	4000	2000	1	15	2	99	99	2	2	1	1	homemade	2	270	6.279069767	4	99	99	1	7	30	2	2	3	1	7	2	5	3	1	2	99	2	99	99	2	99	99	2
1	2	78	1	1	3	4	1	3.1	6	1	2000	333.3333333	2		99	1	10	2	1	2	99	99	99	99		2	7	2	1	7	30	2	6	2	1	7	1	5	3	1	1	2	1	2	99	2	99	99	2
1	1	92	1	5	1	2	2	9	6	1	10000	1666.666667	2		99	2	99	2	99	2	99	99	99	99		4	99	99	2	99	99	2	14	3	1	7	2	5	3	1	2	99	1	2	99	1	2	99	1
1	1	91	2	5	1	2	1	6	6	1	15000	2500	2		99	2	99	2	2	2	99	99	99	99		4	99	99	1	7	20	2	8	2	1	7	2	4	3	1	2	99	1	2	99	2	99	99	2
1	1	73	2	5	1	2	1	6	2	3	8000	4000	2		99	2	99	2	2	2	99	99	99	99		2	7	5	2	99	99	2	5	7	1	7	1	2	3	1	1	1	2	99	99	2	99	99	1
1	1	79	1	5	1	2	1	9	2	3	5000	2500	2		99	2	99	1	99	2	99	99	99	99		4	99	99	1	7	60	2	1	7	1	7	2	5	2	1	2	99	2	99	99	2	99	99	2
1	2	69	1	5	1	2	3	6	9	1	10000	1111.111111	2		99	1	10	2	2	2	99	99	99	99		2	7	6	1	7	90	2	3	2	1	7	2	5	3	1	2	99	1	2	99	1	1	2	1
1	2	63	1	5	1	2	1	3.1	7	1	40000	5714.285714	2		99	2	99	2	2	2	99	99	99	99		2	4	2	1	7	30	2	3	1	1	7	2	3	4	1	2	99	1	2	2	2	99	99	2
1	1	76	1	5	1	2	1	6	2	3	20000	10000	2		99	1	20	1	99	1	2	99	99	99		4	99	99	1	7	60	2	6	2	1	7	2	4	3	1	2	99	2	99	99	2	99	99	2
1	1	65	1	2	1	2	1	3.1	2	3	8000	4000	2		99	1	20	1	99	1	1	homemade	1	270	6.279069767	2	7	1	1	7	60	2	2	1	1	7	2	5	4	2	99	99	2	99	99	2	99	99	2
1	1	60	1	1	1	2	1	3.1	4	1	15000	3750	2		99	1	0.16	2	2	1	1	homemade	1	400	9.302325581	2	7	1	1	7	30	2	4	1	1	7	1	3	2	1	2	99	2	99	99	2	99	99	1
1	1	66	2	2	1	5	1	9	5	1	60000	12000	2		99	1	20	2	2	1	2	99	99	99		4	99	99	1	7	30	2	6	3	2	7	2	3	2	1	2	99	2	99	99	2	99	99	1
1	2	76	1	6	1	2	3	3.1	2	3	60000	30000	2		99	2	99	2	2	2	99	99	99	99		2	7	3	1	7	60	2	4	7	1	7	2	5	4	1	2	99	1	2	99	1	2	99	2
1	2	67	2	6	1	2	1	6	2	3	58000	29000	2		99	1	40	2	2	2	99	99	99	99		2	7	3	1	7	60	1	3	4	1	7	2	4	4	1	1	1	1	1	1	1	2	99	2
1	1	75	1	5	1	2	1	3.2	6	1	25000	4166.666667	2		99	1	16	2	2	2	99	99	99	99		3	99	99	1	3	60	2	2	2	1	7	2	5	3	1	2	99	1	2	99	2	99	99	2
1	3	69	1	5	1	2	1	3.1	6	1	25000	4166.666667	2		99	1	0.5	2	1	1	2	99	99	99		2	7	3	1	7	120	1	3	7	1	7	1	5	4	1	1	1	1	1	1	1	1	1	1
1	1	64	2	5	1	2	1	6	6	1	30000	5000	2		99	1	0.25	2	2	2	99	99	99	99		2	7	4	1	7	20	2	2	7	1	7	2	1	3	1	2	99	1	2	99	2	99	99	2
1	2	61	2	5	1	5	1	6	4	1	35000	8750	1	18	1	99	99	2	2	2	99	99	99	99		2	7	3	1	7	30	2	3	2	1	7	1	3	3	1	1	2	2	99	99	2	99	99	2
1	1	75	2	5	1	2	1	9	6	1	12000	2000	2		99	1	5	2	2	2	99	99	99	99		2	7	1	1	7	90	2	2	1	1	7	2	4	4	2	99	99	2	99	99	2	99	99	2
1	2	86	1	5	1	2	1	9	7	1	36000	5142.857143	1	4	1	99	99	2	2	2	99	99	99	99		4	99	99	2	99	99	2	10	3	1	7	2	5	3	1	2	99	1	2	99	1	2	99	2
1	3	80	2	5	1	5	1	9	5	1	60000	12000	2		99	1	15	2	2	2	99	99	99	99		4	99	99	1	7	60	2	2	3	1	7	2	5	4	1	1	2	1	2	99	1	2	99	2
1	3	65	2	5	1	2	1	9	11	1	210000	19090.90909	2		99	2	99	2	2	2	99	99	99	99		2	3	2	1	4	60	2	3	2	1	7	2	4	2	1	2	99	2	99	99	2	99	99	2
1	2	62	2	1	4	5	1	6	5	2	20000	4000	1	8	1	99	99	2	1	1	1	homemade	5	800	18.60465116	4	99	99	1	4	45	2	2	1	1	7	2	3	3	1	1	2	2	99	99	2	99	99	2
1	3	65	2	5	1	5	1	6	6	1	50000	8333.333333	2		99	2	99	2	2	2	99	99	99	99		3	99	99	1	7	30	2	4	3	1	7	2	4	3	1	2	99	1	1	2	1	2	99	2
1	3	74	2	5	1	5	1	9	5	1	50000	10000	2		99	2	99	2	2	2	99	99	99	99		4	99	99	1	7	20	2	2	2	1	7	2	4	1	1	1	2	1	1	1	2	99	99	1
1	3	65	1	5	1	5	5	3.2	4	1	40000	10000	2		99	1	20	1	99	2	99	99	99	99		3	99	99	1	7	120	1	1	7	2	7	2	3	4	1	1	1	1	1	1	1	1	1	2
1	3	78	2	5	1	2	1	9	5	1	28000	5600	2		99	2	99	2	2	2	99	99	99	99		4	99	99	2	99	99	2	5	1	1	7	2	5	3	1	2	99	2	99	99	2	99	99	2
1	3	91	1	5	1	2	2	9	5	1	25000	5000	2		99	1	0.25	2	1	2	99	99	99	99		4	99	99	2	99	99	2	6	2	1	7	2	5	3	1	1	1	1	2	99	1	2	99	2
1	3	71	1	5	1	5	2	6	5	1	30000	6000	2		99	1	5	2	1	2	99	99	99	99		2	7	1	1	7	40	2	1	2	1	7	2	4	3	1	2	99	2	99	99	2	99	99	2
1	3	79	1	2	1	2	1	9	2	3	10000	5000	2		99	1	26	2	2	1	2	99	99	99		4	99	99	1	7	60	2	4	2	1	7	2	4	3	1	2	99	1	2	99	1	2	99	2
1	3	64	1	5	1	2	1	3.2	6	1	28000	4666.666667	1	5	2	99	99	2	2	2	99	99	99	99		3	99	99	1	2	30	2	6	2	1	7	2	5	4	1	2	99	1	2	99	2	99	99	2
1	1	79	1	5	1	5	1	9	8	2	30000	3750	1	3	1	99	99	2	99	1	2	99	99	99		4	99	99	1	3	30	2	3	3	1	7	2	5	4	1	1	1	1	2	99	1	2	99	2
1	3	66	2	2	1	2	4	6	13	1	150000	11538.46154	2		99	2	99	1	99	1	2	99	99	99		2	7	1	2	99	99	2	2	2	1	7	2	4	5	1	1	2	1	2	99	1	2	99	2
1	3	65	2	2	1	5	5	9	3	2	12000	4000	2		99	2	99	2	2	2	99	99	99	99		4	99	99	1	3	20	2	3	2	1	7	2	3	3	1	1	1	1	1	1	1	2	99	2
1	3	70	2	2	1	5	1	3.2	7	1	28000	4000	2		99	1	14	2	2	1	1	homemade	5	180	4.186046512	3	99	99	2	99	99	2	2	1	1	7	2	5	3	1	2	99	1	2	99	1	2	99	2
1	3	75	2	5	1	5	1	9	7	1	80000	11428.57143	1	4	1	99	99	2	2	2	99	99	99	99		4	99	99	2	99	99	2	3	1	1	7	2	5	3	1	1	1	1	2	99	1	2	99	2
1	2	62	2	1	1	2	1	3.1	6	2	16000	2666.666667	2		99	2	99	2	2	2	99	99	99	99		2	4	4	1	7	30	1	2	1	1	7	2	5	3	1	2	99	1	2	99	2	99	99	2
1	1	75	1	1	1	2	1	9	6	2	20000	3333.333333	1	5	1	99	99	1	99	1	1	homemade	1	600	13.95348837	4	99	99	2	99	99	2	4	1	1	7	2	3	3	1	1	2	1	2	99	2	99	99	2
1	1	78	2	2	1	5	1	3.1	5	1	14000	2800	1	12	2	99	99	1	99	1	1	homemade	4	180	4.186046512	2	7	1	1	7	45	2	1	1	1	7	2	4	2	2	99	99	2	99	99	2	99	99	2
1	3	72	2	5	1	5	1	9	6	1	28000	4666.666667	2		99	1	25	2	2	2	99	99	99	99		4	99	99	1	4	30	2	4	3	1	7	2	4	3	1	1	1	1	1	1	1	2	99	2
1	3	68	2	2	2	5	2	6	4	2	32000	8000	1	6	1	99	99	1	99	1	1	homemade	4	150	3.488372093	4	99	99	1	7	60	2	3	7	1	7	2	5	3	1	2	99	1	1	1	1	1	1	2
1	3	74	1	2	2	5	3	7	5	1	52000	10400	2		99	1	20	2	2	1	1	homemade	4	600	13.95348837	4	99	99	1	7	90	1	2	7	1	7	2	5	3	1	1	1	1	2	99	1	1	1	1
1	3	82	2	5	1	5	1	9	7	1	38000	5428.571429	2		99	2	99	2	2	2	99	99	99	99		4	99	99	2	99	99	2	7	5	1	7	1	5	3	1	2	99	1	2	99	2	99	99	2
1	3	75	1	2	1	2	3	3.2	9	1	60000	6666.666667	2		99	1	40	2	2	1	2	99	99	99		3	99	99	1	7	60	2	4	0	0	7	2	4	3	1	1	2	1	1	1	2	99	99	2
1	3	68	2	5	1	2	1	6	7	1	90000	12857.14286	2		99	1	8	2	2	2	99	99	99	99		2	7	1	1	7	60	2	4	4	1	7	2	5	3	1	1	1	1	1	2	1	1	1	1
1	2	68	1	2	1	2	4	3.2	2	3	8000	4000	1	20	2	99	99	2	2	1	1	beer	4	2100	7.368421053	3	99	99	2	99	99	2	6	2	1	7	2	5	4	1	2	99	1	1	1	2	99	99	2
1	2	66	1	2	1	2	7	3.1	3	2	38000	12666.66667	2		99	2	99	2	2	2	99	99	99	99		2	4	1	1	7	120	2	1	2	1	7	2	5	4	1	1	1	1	2	99	1	1	1	1
1	2	62	2	2	1	2	1	6	6	1	42000	7000	2		99	2	99	2	2	2	99	99	99	99		2	7	2	2	99	99	2	4	2	1	7	2	5	4	1	1	1	1	2	99	2	99	99	2
1	2	61	2	2	2	2	1	6	8	1	80000	10000	2		99	2	99	2	2	2	99	99	99	99		2	7	2	1	3	45	2	3	1	1	7	2	5	3	1	2	99	2	99	99	2	99	99	2
1	1	63	1	5	1	3	2	3.1	1	4	12000	12000	2		99	1	30	1	99	2	99	99	99	99		2	7	1	1	7	120	2	0	4	1	7	1	3	3	1	1	1	1	1	1	1	2	99	2
1	3	76	2	2	1	5	1	9	5	1	25000	5000	2		99	2	99	2	2	2	99	99	99	99		4	99	99	2	99	99	2	5	1	1	7	2	5	4	2	99	99	2	99	99	2	99	99	2
1	3	65	2	1	1	2	1	6	5	1	20000	4000	2		99	1	5	2	1	2	99	99	99	99		2	7	1	1	2	30	2	4	2	1	7	2	4	4	1	2	99	1	2	99	1	2	99	2
1	3	74	2	5	1	2	1	9	3	5	60000	20000	2		99	2	99	2	2	2	99	99	99	99		4	99	99	1	7	40	2	2	4	1	7	2	5	3	1	2	99	1	1	1	1	2	99	2
1	3	94	2	5	1	5	1	9	3	1	65000	21666.66667	2		99	2	99	2	2	2	99	99	99	99		4	99	99	2	99	99	2	6	5	1	7	2	5	4	1	1	1	1	2	99	1	2	99	2
1	3	74	2	5	1	5	1	3.2	6	1	35000	5833.333333	2		99	1	20	2	1	2	99	99	99	99		3	99	99	1	2	60	2	6	2	1	7	2	4	3	1	2	99	1	1	1	2	99	99	2
1	3	91	1	2	1	5	1	9	5	1	30000	6000	2		99	1	45	2	2	1	2	99	99	99		4	99	99	1	3	180	2	3	3	1	7	2	4	4	1	1	1	2	99	99	2	99	99	2
1	3	62	1	2	1	5	2	3.1	6	1	20000	3333.333333	2		99	1	20	2	2	1	2	99	99	99		2	7	2	1	3	40	2	2	2	1	7	2	3	3	1	2	99	2	99	99	2	99	99	2
1	3	66	1	5	1	2	6	3.2	4	1	25000	6250	1	8	1	99	99	2	2	1	1	rum/vodka	5	120	4	3	99	99	1	7	60	2	3	2	1	7	2	4	3	1	1	2	1	2	99	2	99	99	2
1	3	62	2	5	1	2	3	6	4	1	24000	6000	2		99	2	99	2	2	2	99	99	99	99		3	99	99	2	99	99	2	4	3	1	7	2	4	3	1	1	1	1	2	99	1	2	99	2
1	3	77	1	5	1	2	1	9	8	1	28000	3500	2		99	2	99	2	2	2	99	99	99	99		4	99	99	1	3	30	2	3	1	1	7	2	5	2	1	1	1	1	2	99	2	99	99	2
1	3	73	2	5	1	2	1	9	7	1	70000	10000	2		99	2	99	2	2	2	99	99	99	99		4	99	99	2	99	99	2	4	1	1	7	2	5	4	1	1	1	1	2	99	1	2	99	2
1	3	62	1	5	1	2	7	7	4	1	70000	17500	2		99	2	99	2	2	2	99	99	99	99		4	99	99	1	7	45	1	2	4	1	7	2	5	3	1	1	1	1	1	1	1	2	99	2
1	3	68	1	5	1	2	3	9	5	1	30000	6000	2		99	2	99	2	2	2	99	99	99	99		4	99	99	1	7	60	2		4	1	7	1	5	4	1	1	1	1	1	1	1	2	99	2
1	3	72	1	5	1	2	3	3.2	9	1	60000	6666.666667	1	4	1	99	99	2	2	1	1	rum/vodka	4	120	4	3	99	99	1	7	40	2	3	2	1	7	2	4	5	1	2	99	1	1	1	1	1	2	2
1	3	70	2	5	1	2	1	3.2	7	1	50000	7142.857143	2		99	2	99	2	2	2	99	99	99	99		3	99	99	2	99	99	2	4	5	1	7	2	4	5	1	2	99	1	1	1	1	1	2	2
1	3	73	2	5	1	2	2	9	6	1	35000	5833.333333	2		99	2	99	2	2	2	99	99	99	99		3	99	99	1	7	60	2	3	6	1	7	2	5	3	1	1	1	1	1	1	1	1	1	1
1	3	83	2	5	1	5	1	6	6	2	40000	6666.666667	2		99	1	20	2	2	2	99	99	99	99		3	99	99	1	4	30	2	5	0	0	7	2	5	4	1	2	99	1	1	1	1	2	99	2
1	3	90	2	5	1	5	1	9	5	1	30000	6000	2		99	1	8	2	2	2	99	99	99	99		4	99	99	1	3	30	2	6	1	1	7	2	5	3	1	2	99	1	2	99	2	99	99	2
1	2	76	2	5	1	5	1	6	1	4	3000	3000	2		99	2	99	2	2	2	99	99	99	99		2	7	2	1	7	30	2	4	1	1	7	1	5	4	1	1	1	1	2	99	2	99	99	2
1	3	91	1	5	1	5	1	9	6	1	30000	5000	2		99	1	30	2	2	2	99	99	99	99		4	99	99	1	4	30	2	3	0	0	7	2	5	4	1	2	99	1	2	99	2	99	99	2
1	3	74	1	5	1	2	1	9	5	1	20000	4000	2		99	1	35	2	1	2	99	99	99	99		4	99	99	1	7	60	2	2	1	1	7	2	5	3	1	1	1	1	1	1	1	2	99	2
1	2	73	2	2	2	5	1	9	4	1	20000	5000	2		99	1	20	2	2	1	2	99	99	99		4	99	99	2	99	99	2	4	1	1	7	2	4	3	1	1	1	1	1	1	1	2	99	2
1	2	72	2	3	1	2	1	9	6	1	18000	3000	2		99	1	5	2	2	2	99	99	99	99		4	99	99	1	4	40	2	4	1	1	7	2	4	3	1	1	2	1	1	2	2	99	99	2
1	3	71	1	5	1	2	1	9	6	1	40000	6666.666667	1	4	1	99	99	2	2	2	99	99	99	99		4	99	99	1	7	30	2	3	1	1	7	2	3	4	1	1	1	1	1	1	1	2	99	2
1	3	69	2	5	1	2	1	9	3	2	15000	5000	2		99	1	10	2	2	2	99	99	99	99		4	99	99	1	3	30	2	5	1	1	7	2	5	4	1	1	1	2	99	99	2	99	99	2
1	3	72	2	2	2	2	1	9	5	1	15000	3000	2		99	1	15	2	2	1	2	99	99	99		4	99	99	2	99	99	2	6	2	1	7	2	4	3	1	1	2	1	2	99	2	99	99	2
1	2	66	1	2	1	2	3	2	3	1	12000	4000	2		99	1	20	1	99	1	1	homemade	4	800	18.60465116	2	6	4	1	7	30	2	1	1	1	7	2	4	3	1	2	99	2	99	99	2	99	99	2
1	3	85	2	5	1	5	1	9	5	1	30000	6000	2		99	2	99	2	2	2	99	99	99	99		4	99	99	1	7	30	2	4	1	1	7	2	5	3	1	2	99	1	2	99	1	2	99	2
1	3	74	2	5	1	5	1	9	6	1	25000	4166.666667	2		99	2	99	2	2	2	99	99	99	99		4	99	99	2	99	99	2	5	1	1	7	2	5	4	1	1	1	1	1	1	1	2	99	2
1	3	85	2	5	1	5	1	9	6	1	30000	5000	2		99	2	99	2	2	2	99	99	99	99		4	99	99	2	99	99	2	6	5	1	7	2	5	4	1	1	2	2	99	99	2	99	99	2
1	3	80	2	5	1	5	1	9	5	1	25000	5000	2		99	2	99	2	2	2	99	99	99	99		4	99	99	2	99	99	2	4	3	1	7	2	5	4	2	99	99	1	2	99	2	99	99	2
1	2	69	1	5	1	2	3	3.1	2	3	6000	3000	2		99	2	99	2	2	2	99	99	99	99		2	6	3	1	7	90	2	1	1	1	7	2	5	3	2	99	99	2	99	99	2	99	99	2
1	3	72	1	5	1	2	4	9	7	1	40000	5714.285714	2		99	2	99	2	2	2	99	99	99	99		4	99	99	1	7	60	2	3	0	0	7	2	5	4	1	2	99	2	99	99	2	99	99	2
1	1	74	2	1	1	5	1	6	1	4	2000	2000	2		99	1	40	2	2	1	1	homemade	1	400	9.302325581	2	7	2	1	7	25	2	4	0	0	7	1	3	3	1	1	2	2	99	99	2	99	99	2
1	2	71	2	1	1	2	1	6	5	1	20000	4000	2		99	2	99	2	2	2	99	99	99	99		2	7	2	1	7	30	2	2	1	1	7	2	4	3	1	1	2	2	99	99	2	99	99	2
1	3	91	1	5	1	2	1	9	7	1	30000	4285.714286	2		99	1	2	1	1	1	2	99	99	99		4	99	99	1	7	60	2	3	1	1	7	2	5	2	1	1	2	1	2	99	1	2	99	2
1	3	81	1	5	1	2	7	7	5	1	60000	12000	2		99	1	42	1	1	1	2	99	99	99		4	99	99	1	7	60	2	3	7	1	7	2	5	4	1	1	1	1	2	99	1	1	1	1
1	3	65	1	5	1	2	5	3.2	5	1	30000	6000	2		99	2	99	2	2	2	99	99	99	99		3	99	99	1	7	60	2	2	1	1	7	2	3	3	1	2	99	2	99	99	2	99	99	2
1	3	72	1	5	1	2	1	9	6	1	40000	6666.666667	2		99	2	99	2	2	2	99	99	99	99		4	99	99	2	99	99	2	4	1	1	7	1	5	4	1	1	1	1	2	99	1	2	99	2
1	3	86	1	5	1	2	6	7	7	1	45000	6428.571429	2		99	1	20	2	1	2	99	99	99	99		4	99	99	2	99	99	2	6	1	1	7	2	4	3	1	1	1	1	2	99	2	99	99	2
1	3	61	2	5	1	2	1	9	5	1	28000	5600	2		99	2	99	2	2	2	99	99	99	99		4	99	99	2	99	99	2	6	2	1	7	2	4	3	2	99	99	2	99	99	2	99	99	2
1	3	64	1	5	1	2	2	9	4	1	30000	7500	1	8	2	99	99	1	99	2	99	99	99	99		4	99	99	1	7	120	2	2	1	1	7	2	5	2	1	2	99	1	2	99	1	2	99	2
1	3	70	1	5	1	2	4	7	5	1	50000	10000	2		99	2	99	2	2	2	99	99	99	99		4	99	99	2	99	99	2	4	1	1	7	2	4	3	1	1	1	1	2	99	1	2	99	2
1	3	70	2	2	1	2	1	9	5	1	40000	8000	2		99	2	99	2	2	1	2	99	99	99		3	99	99	2	99	99	2	6	2	1	7	2	3	3	1	1	1	1	2	99	1	2	99	2
1	3	63	1	5	1	2	3	3.2	6	1	38000	6333.333333	2		99	2	99	2	2	1	2	99	99	99		3	99	99	1	7	45	2	3	1	1	7	2	4	3	1	2	99	1	1	1	2	99	99	2
1	3	61	1	5	1	2	5	3.1	2	3	8000	4000	2		99	1	15	2	2	2	99	99	99	99		2	7	3	1	7	45	2	1	2	1	7	2	5	2	1	1	2	2	99	99	2	99	99	2
1	3	74	1	5	1	2	3	9	6	1	18000	3000	2		99	2	99	2	2	2	99	99	99	99		4	99	99	1	7	20	2	1	1	1	7	2	5	3	1	2	99	2	99	99	2	99	99	2
1	3	61	2	5	1	2	1	6	5	1	20000	4000	2		99	2	99	2	2	2	99	99	99	99		2	7	1	2	99	99	2	3	2	1	7	2	5	3	1	1	1	1	2	99	1	2	99	2
1	3	80	1	5	1	5	1	9	6	1	50000	8333.333333	2		99	1	1	2	2	1	2	99	99	99		4	99	99	1	7	90	2	1	3	1	7	2	4	3	1	2	99	1	2	99	1	2	99	2
1	3	84	1	5	1	5	3	9	6	1	24000	4000	2		99	1	8	2	2	2	99	99	99	99		4	99	99	1	4	20	2	3	1	1	7	2	5	3	1	1	1	1	1	1	1	2	99	2
1	3	61	1	5	1	2	4	3.1	6	1	70000	11666.66667	2		99	2	99	2	2	1	1	beer	4	1500	5.263157895	2	4	1	1	5	45	2	1	1	1	7	2	5	3	1	1	1	1	1	1	1	2	99	2
1	3	69	1	5	1	2	4	9	5	1	18000	3600	2		99	2	99	2	2	2	99	99	99	99		4	99	99	1	7	30	2	2	3	1	7	2	5	2	1	1	1	2	99	99	2	99	99	2
1	2	66	1	5	1	5	1	3.1	4	1	40000	10000	2		99	2	99	1	99	1	2	99	99	99		2	7	1	1	7	60	2	1	7	1	7	2	5	4	1	2	99	1	1	1	1	1	1	1
1	3	66	1	5	1	2	4	9	5	1	18000	3600	2		99	2	99	2	2	2	99	99	99	99		4	99	99	1	7	30	2	2	3	1	7	2	5	2	1	2	99	1	1	1	1	2	99	2
1	3	80	2	5	1	5	2	9	5	1	35000	7000	2		99	2	99	2	2	2	99	99	99	99		4	99	99	2	99	99	2	6	4	1	7	2	4	4	1	1	1	1	2	99	1	2	99	1
1	3	74	2	5	1	2	5	9	7	1	32000	4571.428571	2		99	2	99	2	2	2	99	99	99	99		4	99	99	2	99	99	2	5	1	1	7	2	4	3	1	1	1	1	1	1	1	1	1	1
1	1	70	2	2	1	5	1	9	7	1	12000	1714.285714	2		99	1	5	2	1	1	2	99	99	99		4	99	99	1	3	20	2	2	0	0	7	2	4	2	1	2	99	2	99	99	2	99	99	2
1	1	62	2	5	1	5	1	6	6	1	14000	2333.333333	1	10	2	99	99	2	1	2	99	99	99	99		2	7	3	1	7	40	2	1	0	0	5	1	4	3	2	99	99	2	99	99	2	99	99	2
1	2	76	1	5	1	2	3	3.1	2	3	5000	2500	2		99	1	20	2	2	2	99	99	99	99		2	7	2	1	7	60	2	2	2	1	7	2	4	3	1	1	2	1	2	99	2	99	99	2
1	3	61	1	5	1	2	5	3.1	5	1	40000	8000	2		99	1	10	2	2	1	1	rum/vodka	5	180	6	2	7	2	1	4	30	2	1	3	1	7	2	4	3	1	2	99	2	99	99	2	99	99	2
1	3	68	1	5	1	2	2	3.1	12	1	150000	12500	1	20	2	99	99	2	2	2	99	99	99	99		2	7	2	1	7	40	2	1	2	1	7	2	4	3	1	2	99	1	2	99	1	2	99	2
1	3	92	1	5	1	5	1	9	6	1	30000	5000	2		99	1	30	2	2	2	99	99	99	99		4	99	99	2	99	99	2	4	2	1	7	2	5	4	1	1	1	1	2	99	1	1	1	1
1	1	64	1	2	1	2	1	9	4	1	6000	1500	2		99	1	7	1	99	1	2	99	99	99		4	99	4	1	7	15	2	4	1	1	5	1	3	3	1	2	99	1	2	99	1	2	99	2
1	1	61	1	2	1	2	1	3.1	2	3	5000	2500	2		99	1	3	1	99	2	99	99	99	99		2	7	2	1	7	30	2	1	1	1	6	1	4	2	2	99	99	2	99	99	2	99	99	2
1	3	84	1	5	1	2	4	9	4	1	25000	6250	2		99	2	99	2	2	2	99	99	99	99		4	99	99	2	99	99	2	4	3	1	7	2	5	3	1	1	1	1	2	99	1	2	99	2
1	1	72	2	2	2	2	1	9	6	1	15000	2500	2		99	1	10	1	99	1	1	homemade	1	270	6.279069767	3	99	99	2	99	99	2	5	1	1	7	2	5	3	1	2	99	2	99	99	2	99	99	2
1	3	75	1	5	1	2	3	3.2	7	1	50000	7142.857143	2		99	1	20	2	2	1	2	99	99	99		3	99	99	2	99	99	2	4	2	1	7	2	3	3	1	2	99	1	2	99	1	2	99	2
1	3	65	2	5	1	2	1	9	6	1	60000	10000	2		99	1	10	2	2	1	2	99	99	99		4	99	99	2	99	99	2	6	1	1	7	2	3	3	2	99	99	2	99	99	2	99	99	2
1	1	80	2	5	1	5	1	9	4	1	10000	2500	2		99	1	20	2	2	2	99	99	99	99		4	99	99	1	7	10	2	4	1	1	7	2	5	2	1	2	99	2	99	99	2	99	99	2
1	1	71	2	5	1	5	1	9	4	1	12000	3000	2		99	2	99	2	2	2	99	99	99	99		4	99	99	2	99	99	2	6	1	1	7	2	5	3	1	1	1	1	2	99	1	2	99	2
1	3	72	1	5	1	2	2	9	9	1	60000	6666.666667	1	20	2	99	99	2	2	1	2	99	99	99		4	99	99	1	7	15	2	3	2	1	7	2	5	3	1	2	99	2	99	99	2	99	99	2
1	3	69	2	5	1	2	1	9	8	1	40000	5000	2		99	2	99	2	2	2	99	99	99	99		4	99	99	1	7	15	2	5	3	1	7	2	5	3	2	99	99	2	99	99	2	99	99	2
1	1	90	2	5	1	5	1	9	5	2	14000	2800	2		99	1	2	2	2	2	99	99	99	99		4	99	99	2	99	99	2	12	0	0	3	1	5	3	2	99	99	2	99	99	2	99	99	2
1	3	62	2	5	1	2	1	3.2	4	2	30000	7500	2		99	2	99	2	2	2	99	99	99	99		3	99	99	2	99	99	2	4	2	1	7	2	2	3	1	1	2	1	2	99	1	2	99	2
1	3	76	1	2	3	2	3	9	5	1	30000	6000	2		99	1	20	2	1	1	1	homemade	1	500	11.62790698	4	99	99	1	3	20	2	3	1	1	7	2	5	2	2	99	99	2	99	99	2	99	99	2
1	3	70	2	2	3	2	1	9	5	1	32000	6400	1	8	1	99	99	2	2	1	2	99	99	99		4	99	99	1	7	30	2	1	2	1	7	2	4	3	1	2	99	2	99	99	2	99	99	2
1	3	61	2	5	1	5	1	3.2	6	1	28000	4666.666667	1	4	1	99	99	2	2	2	99	99	99	99		3	99	99	1	7	45	2	2	1	1	7	2	4	3	2	99	99	2	99	99	2	99	99	2
1	3	62	2	1	1	5	1	6	4	1	28000	7000	2		99	1	10	2	2	2	99	99	99	99		3	99	99	1	4	20	2	4	1	1	7	2	3	3	1	1	1	1	1	1	1	2	99	2
1	2	65	2	2	2	5	1	6	5	2	40000	8000	2		99	1	5	1	2	1	1	homemade	1	270	6.279069767	2	7	1	2	99	99	2	2	1	1	7	2	4	2	1	1	2	1	2	99	2	99	99	2
1	1	86	2	5	1	5	1	9	5	1	42000	8400	2		99	2	99	2	2	2	99	99	99	99		4	99	99	2	99	99	2	8	7	1	7	2	5	3	1	1	2	1	2	99	1	2	99	2
1	1	62	1	5	1	5	3	3.1	5	1	40000	8000	2		99	1	12	2	2	1	2	99	99	99		2	7	2	1	7	30	2	4	7	1	7	2	4	2	1	2	99	1	2	99	1	2	99	2
1	2	69	1	1	1	2	1	3.1	8	1	20000	2500	2		99	1	7	2	2	1	1	homemade	3	400	9.302325581	2	7	4	1	4	30	2	2	2	1	7	1	4	2	1	1	1	2	99	99	2	99	99	2
1	1	70	2	1	1	2	1	6	9	1	16000	1777.777778	1	5	2	99	99	2	2	1	2	99	99	99		2	7	2	1	3	60	2	4	1	1	7	2	3	3	1	1	2	2	99	99	2	99	99	2
1	2	69	2	2	3	5	1	6	1	4	5000	5000	2		99	99	99	2	2	2	99	99	99	99		2	6	3	1	7	60	2	1	5	1	7	2	5	3	1	2	99	1	1	1	2	99	99	2
1	1	70	2	2	1	5	1	9	5	1	12000	2400	1	10	2	99	99	2	2	2	99	99	99	99		4	99	99	1	3	30	2	5	0	0	6	1	5	2	2	99	99	2	99	99	2	99	99	2
1	2	77	2	2	1	2	1	9	5	1	14000	2800	1	15	1	99	99	2	2	1	1	homemade	5	400	9.302325581	4	99	99	2	99	99	2	8	2	1	7	1	5	3	1	1	1	2	99	99	2	99	99	2
1	2	82	1	2	1	2	1	9	6	1	18000	3000	2		99	1	30	2	1	1	2	99	99	99		4	99	99	1	7	45	2	3	4	1	7	2	5	3	1	1	2	1	2	99	2	99	2	2
1	3	75	1	1	1	2	1	9	5	1	18000	3600	2		99	2	99	2	2	2	99	99	99	99		4	99	99	2	99	99	2	2	2	1	7	1	5	3	1	2	99	1	2	99	1	2	99	2
1	3	71	2	1	1	2	1	9	4	1	22000	5500	2		99	2	99	2	2	2	99	99	99	99		4	99	99	1	7	20	2	3	1	1	6	2	4	3	1	1	2	1	2	2	1	2	99	2
1	1	68	1	1	1	5	3	3.1	6	1	15000	2500	1	15	2	99	99	2	1	1	1	homemade	1	500	11.62790698	2	7	4	1	7	90	2	2	1	1	7	1	3	3	1	2	99	2	99	99	2	99	99	2
1	2	70	2	2	1	5	1	6	5	1	20000	4000	2		99	1	15	2	1	1	1	homemade	1	270	6.279069767	2	7	2	1	4	60	2	3	1	1	7	2	5	3	1	2	99	1	2	99	2	99	99	2
1	2	76	1	5	1	2	4	9	7	1	50000	7142.857143	2		99	1	20	2	2	2	99	99	99	99		4	99	99	1	7	45	2	3	3	1	7	2	4	3	1	2	99	1	2	99	2	99	99	2
1	2	70	2	5	1	2	2	9	6	1	42000	7000	2		99	99	99	2	2	2	99	99	99	99		4	99	99	2	99	99	2	4	4	1	7	2	5	3	1	1	1	1	2	99	1	2	99	2
1	2	79	1	5	1	5	3	9	5	1	25000	5000	2		99	2	99	2	2	2	99	99	99	99		4	99	99	1	7	30	2	2	3	1	7	2	4	3	1	2	99	1	2	99	2	99	99	2
1	1	67	2	2	1	5	1	3.1	4	1	14000	3500	1	16	1	99	99	2	2	1	1	homemade	4	180	4.186046512	2	7	1	1	3	20	2	3	1	1	5	1	5	2	2	99	99	2	99	99	2	99	99	2
1	1	61	1	2	1	2	1	3.1	2	3	7000	3500	1	15	1	99	99	2	2	1	1	homemade	2	450	10.46511628	2	7	4	1	7	60	2	1	1	1	5	1	3	2	1	2	99	2	99	99	2	99	99	2
1	1	76	1	2	2	2	1	9	6	1	20000	3333.333333	2		99	1	5	1	99	1	1	homemade	1	270	6.279069767	4	99	99	1	4	25	2	4	1	1	7	2	3	3	1	1	2	1	2	99	2	99	99	2
1	1	72	1	2	1	2	1	3.1	4	1	12000	3000	1	10	1	99	99	1	99	1	1	homemade	1	300	6.976744186	2	7	3	1	7	90	2	1	1	1	5	2	4	3	1	2	99	2	99	99	2	99	99	2
1	1	68	1	3	1	2	3	3.2	11	1	10000	909.0909091	1	8	1	99	99	2	2	1	1	homemade	1	450	10.46511628	3	99	99	1	4	45	2	4	1	1	7	1	2	3	1	1	2	1	2	99	1	2	99	2
1	3	76	2	2	2	2	1	9	9	1	70000	7777.777778	2		99	1	5	2	2	1	1	homemade	1	1000	23.25581395	4	99	99	2	99	99	2	5	3	1	7	1	4	3	1	2	99	1	1	2	1	2	99	2
1	3	80	1	2	2	1	3	7	8	1	80000	10000	2		99	2	99	2	2	1	1	beer	1	325	1.140350877	4	99	99	1	7	30	2	3	4	1	7	2	5	5	1	1	1	1	1	1	1	2	99	2
1	2	80	2	5	1	5	1	6	1	4	5000	5000	1	6	1	99	99	2	2	2	99	99	99	99		3	99	99	1	4	30	2	4	7	1	7	2	5	3	1	2	99	1	1	1	1	2	99	2
1	3	74	2	2	1	5	1	9	4	2	15000	3750	2		99	1	6	2	2	1	1	homemade	5	180	4.186046512	3	99	99	2	99	99	2	4	7	1	7	2	4	4	2	99	99	2	99	99	2	99	99	2
1	3	86	1	5	1	2	2	9	7	1	50000	7142.857143	1	4	1	99	99	2	2	2	99	99	99	99		4	99	99	1	7	30	2	2	4	1	7	1	2	2	1	1	2	1	2	99	1	2	99	2
1	3	80	2	5	1	2	1	9	7	1	54000	7714.285714	2		99	1	3	2	2	2	99	99	99	99		4	99	99	2	99	99	2	6	0	0	5	1	3	5	1	2	99	1	2	99	1	2	99	2
1	3	67	2	5	1	2	1	9	7	1	40000	5714.285714	2		99	1	10	2	2	2	99	99	99	99		4	99	99	2	99	99	2	6	2	1	7	2	5	3	1	1	2	1	2	99	2	99	99	2
1	3	69	1	5	1	2	2	9	8	1	60000	7500	2		99	2	99	2	2	2	99	99	99	99		4	99	99	2	99	99	2	3	2	1	7	2	5	4	1	2	99	1	2	99	1	2	99	2
1	3	62	2	5	1	2	1	6	7	1	58000	8285.714286	2		99	2	99	2	2	2	99	99	99	99		3	99	99	2	99	99	2	4	2	1	7	2	3	1	1	2	99	1	2	99	1	2	99	2
1	3	80	2	6	1	5	1	6	4	1	120000	30000	2		99	99	99	2	2	2	99	99	99	99		3	99	99	1	7	30	2	2	2	1	7	2	5	3	1	2	99	1	2	99	1	2	99	2
1	2	86	2	5	1	5	1	9	9	1	54000	6000	2		99	1	15	2	2	2	99	99	99	99		4	99	99	2	99	99	2	6	1	1	7	2	5	3	1	1	1	1	2	99	1	2	99	1
1	2	76	2	2	3	5	1	9	5	1	30000	6000	2		99	1	5	2	2	1	1	homemade	1	270	6.279069767	4	99	99	2	99	99	2	4	7	1	5	1	2	4	1	2	99	2	99	99	2	99	99	2
1	3	66	2	5	1	2	1	6	2	3	10000	5000	2		99	2	99	2	2	2	99	99	99	99		3	99	99	2	99	99	2	6	1	1	7	1	5	2	1	2	99	1	2	99	1	2	99	2
1	3	82	2	6	1	5	1	9	5	1	25000	5000	2		99	2	99	2	2	2	99	99	99	99		4	99	99	2	99	99	2	8	2	1	7	2	5	3	1	1	1	1	2	99	1	2	99	2
1	1	76	1	2	1	2	1	9	6	1	30000	5000	2		99	2	99	2	2	2	99	99	99	99		4	99	99	1	7	90	2	2	3	1	7	2	1	4	1	2	99	1	2	99	1	2	99	2
1	2	70	1	5	1	2	2	3.2	5	1	40000	8000	2		99	1	11	2	2	1	1	homemade	1	300	6.976744186	3	99	99	1	7	30	2	2	2	1	7	2	3	1	1	2	99	1	2	99	1	2	99	2
1	3	68	1	5	1	2	3	3.1	6	1	40000	6666.666667	2		99	1	5	2	2	2	99	99	99	99		2	7	0.5	1	4	30	2	3	1	1	7	2	5	3	1	2	99	1	2	99	1	2	99	2
1	3	69	2	5	1	2	1	6	2	3	6000	3000	2		99	1	40	2	1	2	99	99	99	99		2	7	1	1	7	30	2	3	2	1	7	2	5	4	1	1	2	1	2	99	1	2	99	2
1	3	68	1	5	1	2	3	9	4	1	25000	6250	2		99	1	20	1	99	2	99	99	99	99		4	99	99	1	6	30	2	2	3	1	7	2	5	3	1	2	99	1	2	99	2	99	99	2
1	3	78	2	2	2	5	1	9	5	1	45000	9000	2		99	1	20	2	1	1	2	99	99	99		4	99	99	1	4	30	2	3	3	1	7	2	5	3	1	1	1	1	2	99	2	99	99	2
1	3	62	2	5	1	2	2	6	4	1	38000	9500	2		99	2	99	2	2	2	99	99	99	99		3	99	99	1	7	30	2	4	2	1	7	2	3	3	1	1	1	1	2	99	2	99	99	2
1	3	70	2	5	1	5	1	9	5	1	30000	6000	2		99	2	99	2	2	2	99	99	99	99		4	99	99	1	4	20	2	5	3	1	7	2	5	3	1	2	99	1	2	99	1	2	99	2
1	3	61	2	5	1	2	3	6	4	1	25000	6250	2		99	2	99	2	2	2	99	99	99	99		2	7	1	1	4	30	2	3	3	1	7	2	4	4	1	2	99	1	2	99	1	2	99	2
1	3	61	2	5	1	5	2	6	4	1	30000	7500	2		99	2	99	2	2	2	99	99	99	99		2	7	1	1	3	30	2	4	2	1	7	2	3	4	1	2	99	1	2	99	2	99	99	2
1	3	71	2	6	1	5	4	9	5	1	40000	8000	2		99	1	20	2	2	2	99	99	99	99		4	99	99	1	7	20	2	4	5	1	7	2	5	4	1	2	99	1	2	99	1	2	99	2
1	3	68	1	5	1	2	3	9	6	1	40000	6666.666667	2		99	1	10	2	99	1	2	99	99	99		4	99	99	1	7	45	2	2	4	1	7	2	5	2	1	1	2	1	2	99	1	2	99	2
1	2	76	2	5	1	5	1	9	6	1	30000	5000	2		99	2	99	2	2	2	99	99	99	99		4	99	99	1	5	50	2	3	2	1	7	2	5	3	1	2	99	2	99	99	2	99	99	2
1	3	76	1	5	1	2	2	9	6	1	50000	8333.333333	2		99	1	5	1	99	1	1	rum	4	120	4	4	99	99	1	7	60	2	3	5	1	7	2	5	3	1	2	99	1	2	99	1	2	99	2
1	3	78	2	5	1	5	1	9	5	1	32000	6400	2		99	2	99	2	2	2	99	99	99	99		4	99	99	1	5	60	2	3	5	1	7	2	5	4	1	1	2	1	2	99	1	2	99	2
1	3	85	1	5	1	5	1	9	5	1	38000	7600	2		99	1	15	2	1	2	99	99	99	99		4	99	99	1	7	45	2	4	3	1	7	2	5	4	1	2	99	1	2	99	1	2	99	2
1	3	65	2	6	1	2	1	6	5	1	32000	6400	2		99	2	99	2	2	2	99	99	99	99		3	99	99	1	7	60	2	3	5	1	7	2	5	2	2	99	99	2	99	99	2	99	99	2
1	3	84	1	5	1	2	1	9	5	1	30000	6000	1	8	1	99	99	2	2	1	1	rum	5	180	6	4	99	99	1	7	45	2	4	2	1	7	2	3	4	1	1	1	1	2	99	2	99	99	2
1	3	70	2	5	1	5	1	9	5	1	42000	8400	2		99	2	99	2	2	2	99	99	99	99		4	99	99	1	4	60	2	3	4	1	7	2	5	4	1	1	1	1	2	99	1	2	99	1
1	2	84	1	6	1	5	1	9	4	1	30000	7500	2		99	1	20	2	1	1	2	99	99	99		4	99	99	1	7	30	2	5	3	1	7	2	5	4	1	2	99	1	2	99	1	2	99	2
1	2	91	1	5	1	2	1	9	6	1	40000	6666.666667	2		99	1	30	2	1	2	99	99	99	99		4	99	99	1	7	20	2	4	2	1	7	2	5	4	1	1	2	1	2	99	2	99	99	2
1	3	85	1	5	1	2	1	9	6	1	40000	6666.666667	2		99	1	15	1	99	1	2	99	99	99		4	99	99	1	7	45	2	4	2	1	7	2	5	3	1	1	1	1	2	99	1	2	99	2
1	3	80	2	5	1	2	1	6	2	3	8000	4000	2		99	2	99	2	2	2	99	99	99	99		3	99	99	1	4	60	2	4	5	1	7	2	5	5	1	1	1	1	1	1	1	2	99	1
1	3	75	1	5	1	5	1	9	3	1	50000	16666.66667	2		99	2	99	2	2	2	99	99	99	99		4	99	99	2	99	99	2	3	7	1	7	2	5	3	1	2	99	1	2	99	1	2	99	2
1	3	70	2	5	1	5	1	9	4	1	25000	6250	2		99	2	99	2	2	2	99	99	99	99		4	99	99	1	5	45	2	4	3	1	7	2	4	5	1	1	2	2	99	99	2	99	99	2
1	3	67	1	5	1	2	4	3.1	5	1	35000	7000	1	10	1	99	99	2	2	1	1	vodka	4	240	8	2	7	1	1	7	60	2	2	3	1	7	2	3	3	1	2	99	1	2	99	2	99	99	2
1	1	62	2	2	1	5	1	3.1	4	1	26000	6500	1	15	1	99	99	1	2	1	1	homemade	1	500	11.62790698	2	7	4	1	7	45	2	1	1	1	7	1	3	1	2	99	99	2	99	99	2	99	99	2
1	3	80	1	5	1	5	2	9	8	1	60000	7500	2		99	1	25	2	1	1	2	99	99	99		4	99	99	1	7	30	2	3	2	1	7	2	4	2	1	2	99	1	1	1	1	2	99	2
1	2	66	2	5	1	2	1	9	5	1	24000	4800	2		99	2	99	2	2	2	99	99	99	99		4	99	99	1	4	60	2	2	1	1	7	2	5	3	2	99	99	2	99	99	2	99	99	2
1	2	79	1	5	1	2	1	9	6	1	28000	4666.666667	1	6	1	99	99	2	2	1	2	99	99	99		4	99	99	1	5	40	2	4	1	1	7	2	5	3	1	1	2	2	99	99	2	99	99	2
1	2	74	2	5	1	5	1	6	2	2	20000	10000	2		99	1	5	2	2	2	99	99	99	99		2	7	1	1	4	45	2	3	5	1	7	2	5	4	1	1	1	1	2	99	1	2	99	2
1	2	87	1	5	1	5	1	9	5	1	25000	5000	2		99	2	99	1	99	2	99	99	99	99		4	99	99	1	6	30	2	3	3	1	7	2	5	3	1	2	99	1	2	99	2	99	99	2
1	3	66	2	5	1	2	1	9	5	1	40000	8000	2		99	2	99	2	2	2	99	99	99	99		4	99	99	1	4	60	2	2	4	1	7	2	5	2	1	2	99	1	2	99	1	2	99	2
1	2	76	1	5	1	2	3	9	5	1	40000	8000	2		99	1	20	1	99	2	99	99	99	99		4	99	99	1	7	45	2	2	3	1	7	2	5	4	1	2	99	1	2	99	1	2	99	2
1	3	69	2	5	1	2	2	9	6	1	40000	6666.666667	2		99	1	8	2	2	2	99	99	99	99		4	99	99	1	5	40	2	2	2	1	7	2	5	1	1	1	1	1	1	1	1	2	99	2
1	3	64	1	5	1	2	5	7	2	3	30000	15000	2		99	1	12	2	2	1	1	rum	3	180	6	4	99	99	1	7	60	1	2	6	1	7	2	5	4	1	2	99	1	2	99	1	2	99	2
1	2	70	2	5	1	5	1	6	1	4	4000	4000	2		99	2	99	2	2	2	99	99	99	99		2	7	2	1	7	30	1	3	3	1	7	2	4	1	1	1	2	1	2	99	1	2	99	2
1	3	75	1	5	1	2	2	9	6	1	40000	6666.666667	1	8	2	99	99	2	2	2	99	99	99	99		4	99	99	1	4	30	2	4	1	1	7	2	3	2	1	2	99	1	2	99	2	99	99	2
1	3	64	2	5	1	5	1	9	7	1	45000	6428.571429	2		99	1	15	2	2	2	99	99	99	99		4	99	99	1	5	35	2	2	2	1	7	2	5	1	2	99	99	2	99	99	2	99	99	2
1	2	72	1	5	1	2	1	9	5	1	25000	5000	2		99	1	10	1	99	1	2	99	99	99		4	99	99	1	5	45	2	4	1	1	7	2	5	3	1	2	99	1	2	99	2	99	99	2
1	3	68	2	5	1	5	3	9	7	1	50000	7142.857143	2		99	2	99	2	2	2	99	99	99	99		4	99	99	1	7	60	2	3	4	1	7	2	5	5	1	2	99	1	1	1	1	2	99	2
1	3	80	1	5	1	5	1	9	5	1	60000	12000	2		99	2	99	2	2	1	2	99	99	99		4	99	99	1	7	60	2	5	2	1	7	2	5	3	1	2	99	1	2	99	1	2	99	2
1	3	70	2	5	1	5	1	9	6	1	60000	10000	2		99	2	99	2	2	2	99	99	99	99		4	99	99	1	5	60	2	4	3	1	7	2	5	4	1	1	1	1	1	1	1	1	1	2
1	2	68	1	5	1	2	4	9	6	1	40000	6666.666667	1	12	1	99	99	2	1	1	1	vodka	4	180	6	4	99	99	1	4	30	2	4	3	1	7	2	5	3	1	2	99	1	2	99	2	99	99	2
1	2	64	2	5	1	2	1	6	5	1	30000	6000	1	8	2	99	99	2	2	2	99	99	99	99		3	99	99	1	4	60	2	4	2	1	7	2	5	3	1	2	99	1	2	99	1	2	99	2
1	3	77	1	5	1	5	2	9	5	1	32000	6400	2		99	1	8	2	2	1	2	99	99	99		4	99	99	1	7	30	2	3	2	1	7	2	5	3	1	1	1	1	2	99	2	99	99	1
1	3	75	2	5	1	2	1	9	6	1	40000	6666.666667	2		99	1	15	2	2	2	99	99	99	99		4	99	99	1	7	45	2	3	3	1	7	2	5	4	1	1	1	1	2	99	2	99	99	2
1	3	80	1	5	1	2	3	9	7	1	54000	7714.285714	2		99	1	20	2	1	1	2	99	99	99		4	99	99	1	7	60	2	4	7	1	7	2	5	4	1	1	1	1	2	99	1	2	99	1
1	2	64	2	5	1	5	1	6	6	1	30000	5000	2		99	1	3	2	2	2	99	99	99	99		2	7	3	1	4	60	2	2	2	1	7	2	5	4	1	1	2	1	2	99	2	99	99	2
1	3	61	1	5	1	2	5	3.1	2	3	15000	7500	1	8	1	99	99	2	2	1	1	homemade	5	180	4.186046512	2	7	2	1	7	45	2	2	3	1	7	2	5	3	1	2	99	1	2	99	2	99	99	2
1	2	60	2	5	1	5	1	6	3	5	15000	5000	2		99	1	1	2	2	2	99	99	99	99		3	99	99	1	5	60	2	4	2	1	7	2	5	3	1	1	2	2	99	99	2	99	99	2
1	3	78	1	5	1	5	1	9	5	1	30000	6000	2		99	1	20	2	1	2	99	99	99	99		4	99	99	1	5	30	2	2	2	1	7	2	5	3	1	2	99	1	2	99	2	99	99	2
1	3	64	2	5	1	5	1	6	3	1	50000	16666.66667	2		99	2	99	2	2	2	99	99	99	99		3	99	99	1	7	30	2	2	4	1	7	2	5	4	1	2	99	1	2	99	2	99	99	2
1	3	77	1	5	1	2	2	9	7	1	44000	6285.714286	2		99	1	10	1	99	2	99	99	99	99		4	99	99	1	7	30	2	4	2	1	7	2	5	2	1	1	2	1	2	99	2	99	99	2
1	3	69	2	5	1	5	2	9	4	1	40000	10000	2		99	2	99	2	2	2	99	99	99	99		4	99	99	1	7	60	2	3	3	1	7	2	5	2	1	1	2	1	2	99	2	99	99	2
1	3	80	1	5	1	2	4	3.2	6	1	50000	8333.333333	1	6	1	99	99	2	1	1	2	99	99	99		3	99	99	1	5	60	2	4	4	1	7	2	5	3	1	1	2	2	99	99	2	99	99	2
1	3	67	2	5	1	2	1	6	2	3	15000	7500	1	4	1	99	99	2	2	2	99	99	99	99		2	7	2	1	7	60	2	2	7	1	7	2	5	3	1	1	1	1	2	99	2	99	99	2
1	3	78	1	5	1	5	3	9	8	1	52000	6500	2		99	1	8	2	1	2	99	99	99	99		4	99	99	1	7	45	2	5	3	1	7	2	5	4	1	1	1	1	2	99	2	99	99	2
1	3	80	1	5	1	2	1	7	6	1	40000	6666.666667	2		99	1	15	2	1	1	2	99	99	99		4	99	99	1	7	30	2	4	3	1	7	2	5	3	1	2	99	1	2	99	2	99	99	2
1	3	83	1	5	1	5	1	9	5	1	32000	6400	2		99	1	20	2	1	1	2	99	99	99		4	99	99	1	7	30	2	4	4	1	7	2	5	4	1	1	1	1	2	99	1	2	99	2
1	3	82	1	5	1	5	1	9	5	1	32000	6400	2		99	2	99	2	1	1	2	99	99	99		4	99	99	1	4	30	2	6	3	1	7	2	5	2	1	1	2	1	2	99	1	2	99	2
1	2	71	1	5	1	2	1	3.1	6	1	32000	5333.333333	1	6	1	99	99	2	2	1	2	99	99	99		2	7	1	1	6	60	2	2	3	1	7	2	5	3	1	2	99	2	99	99	2	99	99	2
1	3	81	1	5	1	2	1	9	7	1	42000	6000	2		99	1	15	2	1	2	99	99	99	99		4	99	99	1	4	45	2	4	2	1	7	2	5	4	1	1	1	1	1	1	1	2	99	1
1	3	80	1	5	1	5	3	9	5	1	60000	12000	2		99	1	25	2	2	1	2	99	99	99		4	99	99	1	5	30	2	5	5	1	7	2	5	3	1	1	2	1	2	99	2	99	99	2
1	3	72	1	5	1	2	2	9	6	1	40000	6666.666667	2		99	1	20	1	99	1	1	homemade	5	99	2.302325581	4	99	99	1	7	60	2	2	4	1	7	2	5	4	1	1	1	1	1	1	1	2	99	1
1	2	64	2	2	1	5	1	6	5	1	32000	6400	2		99	1	5	2	2	2	99	99	99	99		2	7	2.5	2	99	99	2	3	1	1	7	1	4	3	1	2	99	2	99	99	2	99	99	2
1	1	70	1	2	1	2	1	3.1	7	1	30000	4285.714286	1	12	2	99	99	2	2	1	1	homemade	1	270	6.279069767	1	5	4	1	5	25	2	2	1	1	7	2	3	2	1	2	99	2	99	99	2	99	99	2
1	1	71	2	2	1	5	1	6	5	1	25000	5000	2		99	1	9	2	1	2	99	99	99	99		2	7	2	2	99	99	2	3	1	1	7	2	5	2	1	2	99	2	99	99	2	99	99	2
1	3	61	2	2	1	5	1	6	5	1	30000	6000	2		99	2	99	2	2	2	99	99	99	99		2	7	3	1	4	30	2	2	1	1	7	2	5	3	1	2	99	1	2	99	2	99	99	2
1	2	69	1	2	1	2	1	9	5	1	35000	7000	2		99	1	6	2	1	1	2	99	99	99		4	99	99	1	4	30	2	4	1	1	7	2	5	3	1	2	99	1	2	99	2	99	99	2
1	1	72	1	1	1	2	4	9	6	1	25000	4166.666667	1	20	2	99	99	2	1	1	2	99	99	99		4	99	99	2	99	99	2	12	1	1	7	1	5	2	1	1	1	1	2	99	1	2	99	1
1	3	78	2	5	1	5	1	9	7	1	40000	5714.285714	1	5	1	99	99	2	1	2	99	99	99	99		4	99	99	2	99	99	2	5	2	1	7	2	5	3	1	2	99	1	2	99	2	99	99	2
1	1	62	2	1	1	2	1	3.1	5	1	25000	5000	2		99	1	10	2	1	1	1	homemade	1	270	6.279069767	1	7	6	1	7	45	2	1	1	1	7	2	5	3	1	2	99	1	2	99	2	99	99	2
1	2	66	1	2	1	2	2	3.1	6	1	40000	6666.666667	1	4	1	99	99	1	99	1	1	homemade	3	400	9.302325581	1	7	6	1	7	60	2	1	2	1	7	2	5	3	1	2	99	1	2	99	2	99	99	2
1	2	70	2	2	1	5	1	6	6	1	30000	5000	2		99	1	15	2	1	1	2	99	99	99		2	7	3	2	99	99	2	3	1	1	7	2	5	3	1	2	99	1	2	99	2	99	99	2
1	1	63	1	2	1	2	5	7	4	2	40000	10000	2		99	1	10	2	1	1	2	99	99	99		4	99	99	1	4	30	2	4	5	1	7	2	4	4	1	1	1	1	2	99	1	2	99	2
1	2	65	1	2	1	2	1	3.1	3	2	20000	6666.666667	2		99	1	5	1	99	1	2	99	99	99		2	7	4	1	5	45	2	2	3	1	7	2	3	2	1	2	99	1	2	99	2	99	99	2
1	1	68	2	2	1	5	1	6	4	1	35000	8750	2		99	1	4	2	1	2	99	99	99	99		2	7	3	1	4	20	2	3	4	1	7	2	5	4	1	1	1	2	99	99	2	99	99	2
1	2	62	1	1	1	2	1	3.4	6	1	35000	5833.333333	1	5	2	99	99	1	99	1	1	homemade	1	500	11.62790698	1	5	5	1	4	45	2	1	1	1	5	1	3	2	2	99	99	2	99	99	2	99	99	2
1	2	63	2	1	1	5	1	6	5	1	25000	5000	1	3	1	99	99	1	99	1	2	99	99	99		2	7	4	2	99	99	2	4	0	0	7	1	4	3	1	2	99	2	99	99	2	99	99	2
1	2	68	2	1	1	5	1	6	4	1	20000	5000	2		99	1	2	2	1	1	2	99	99	99		2	7	2	2	99	99	2	5	0	0	5	1	3	2	1	1	1	1	2	99	2	99	99	2
1	2	64	2	1	1	5	1	6	5	1	25000	5000	1	6	2	99	99	1	99	1	1	homemade	1	270	6.279069767	2	7	4	2	99	99	2	3	1	1	7	1	4	3	2	99	99	2	99	99	2	99	99	2
1	2	62	1	1	1	2	1	3.4	2	3	15000	7500	1	10	2	99	99	1	99	1	1	homemade	1	600	13.95348837	1	6	6	1	6	60	2	1	2	1	7	2	3	3	1	1	2	2	99	99	2	99	99	2
1	2	63	1	1	1	2	1	3.4	3	2	20000	6666.666667	1	6	2	99	99	1	99	1	1	homemade	1	400	9.302325581	1	6	6	1	7	60	2	3	1	1	7	2	2	2	2	99	99	2	99	99	2	99	99	2
1	2	61	2	1	1	2	1	6	6	1	30000	5000	1	5	1	99	99	1	99	1	1	homemade	4	300	6.976744186	2	7	4	2	99	99	2	2	0	0	7	2	3	2	2	99	99	2	99	99	2	99	99	2
1	2	62	1	1	1	2	1	3.4	4	1	30000	7500	1	10	2	99	99	1	99	1	1	homemade	1	600	13.95348837	1	6	6	1	6	35	2	2	2	1	5	1	2	3	2	99	99	2	99	99	2	99	99	2
1	2	71	2	1	1	5	1	6	4	1	20000	5000	2		99	1	2	2	1	1	2	99	99	99		2	7	2	2	99	99	2	5	0	0	5	1	3	2	1	1	2	2	99	99	2	99	99	2
1	2	68	2	1	1	5	1	6	4	1	22000	5500	2		99	1	2	2	1	1	2	99	99	99		2	7	2	2	99	99	2	5	0	0	5	1	3	2	1	2	99	1	2	99	2	99	99	2
1	2	69	1	1	1	5	1	3.1	2	3	10000	5000	1	10	2	99	99	1	99	1	1	homemade	1	600	13.95348837	2	6	6	1	6	60	2	1	2	1	7	2	3	3	2	99	99	2	99	99	2	99	99	2
1	2	62	1	1	1	2	1	3.4	3	2	20000	6666.666667	1	6	2	99	99	1	99	1	1	homemade	1	400	9.302325581	1	6	6	1	7	60	2	3	1	1	7	2	2	1	1	1	2	2	99	99	2	99	99	2
1	3	76	2	5	1	5	1	9	7	1	80000	11428.57143	2		99	1	50	2	2	2	99	99	99	99		4	99	99	1	7	15	2	3	7	1	7	2	5	3	1	1	1	1	2	99	1	2	99	2
1	1	82	2	2	1	5	1	6	6	1	45000	7500	2		99	1	20	2	2	1	1	homemade	6	99	2.302325581	2	7	2	2	99	99	2	4	1	1	7	1	4	4	1	1	1	1	2	99	1	2	99	2
1	3	80	2	2	1	5	1	6	4	1	30000	7500	2		99	2	99	2	2	1	2	99	99	99		2	7	3	1	7	15	2	1	7	1	7	2	3	4	1	1	1	1	2	99	1	2	99	1
1	3	84	1	2	1	2	1	9	5	1	40000	8000	1	4	2	99	99	1	99	1	1	homemade	1	99	2.302325581	4	99	99	1	7	30	2	2	3	1	7	1	4	4	1	2	99	1	2	99	1	2	99	2
1	3	78	2	2	1	5	1	9	6	1	40000	6666.666667	2		99	2	99	2	2	2	99	99	99	99		4	99	99	2	99	99	2	2	6	1	4	1	5	3	1	2	99	1	2	99	1	2	99	2
1	1	71	1	2	3	5	1	9	1	4	4000	4000	2		99	2	99	2	2	1	2	99	99	99		2	7	5	2	99	99	2	3	0	0	3	1	5	4	1	2	99	2	99	99	2	99	99	2
1	3	75	1	2	1	2	3	3.2	5	1	40000	8000	2		99	1	18	2	2	1	2	99	99	99		3	7	1	1	7	120	1	5	3	1	7	1	4	4	2	99	99	2	99	99	2	99	99	2
1	3	78	2	2	1	5	1	9	4	1	8000	2000	2		99	1	10	2	2	2	99	99	99	99		4	99	99	1	7	20	2	4	3	1	7	2	4	3	1	2	99	1	2	99	1	2	99	2
1	2	68	1	2	1	2	2	3.1	12	1	48000	4000	2		99	2	99	1	99	1	1	homemade	1	800	18.60465116	2	7	4	2	99	99	2	3	4	1	7	1	5	3	1	2	99	2	99	99	2	99	99	2
1	2	65	2	2	1	2	1	9	9	1	50000	5555.555556	1	4	1	99	99	2	2	1	1	homemade	4	400	9.302325581	4	99	99	2	99	99	2	8	2	1	7	1	5	3	1	1	1	1	2	99	2	99	99	2
1	3	80	2	2	2	5	1	9	5	2	20000	4000	2		99	1	8	2	1	1	2	99	99	99		4	99	99	2	99	99	2	6	1	1	7	2	4	3	1	1	2	1	2	99	1	2	99	2
1	3	79	1	2	3	2	1	9	6	2	50000	8333.333333	2		99	1	25	2	2	1	2	99	99	99		4	99	99	2	99	99	2	6	2	1	7	2	4	3	1	2	99	2	99	99	2	99	99	2
1	3	74	2	2	3	2	1	6	5	2	50000	10000	2		99	2	99	2	2	1	2	99	99	99		3	99	99	2	99	99	2	3	2	1	7	2	4	3	1	1	1	1	1	2	2	99	99	2
1	3	73	2	5	1	5	6	2	1	4	25000	25000	2		99	2	99	2	2	1	1	homemade	6	270	6.279069767	3	99	99	1	7	60	1	2	7	1	7	2	4	3	1	1	1	1	2	99	1	2	99	2
1	3	76	2	2	1	5	1	9	7	1	60000	8571.428571	2		99	1	4	2	2	1	1	homemade	1	150	3.488372093	4	99	99	1	6	20	2	8	4	1	5	2	4	3	1	2	99	1	2	99	2	99	99	2
1	3	82	1	2	1	5	1	9	5	1	70000	14000	2		99	1	22	1	99	1	1	homemade	1	600	13.95348837	4	99	99	1	7	60	2	1	3	1	7	1	4	3	1	2	99	1	2	99	1	2	99	2
1	3	65	2	2	1	5	1	6	5	1	60000	12000	2		99	2	99	2	1	1	2	99	99	99		2	7	4	1	3	60	2	1	7	1	7	2	5	2	1	1	2	1	2	99	1	2	99	1
1	3	93	2	2	1	5	1	9	5	1	30000	6000	2		99	2	99	1	99	1	1	homemade	1	800	18.60465116	4	99	99	2	99	99	2	8	4	1	7	1	5	3	1	2	99	1	2	99	1	2	99	2
1	2	96	2	5	1	5	1	9	4	1	14000	3500	2		99	2	99	2	2	2	99	99	99	99		4	99	99	2	99	99	2	8	4	1	7	2	3	3	2	99	99	2	99	99	2	99	99	2
1	2	62	2	2	1	5	1	9	5	1	20000	4000	2		99	1	1	1	99	1	1	homemade	1	300	6.976744186	4	99	99	1	4	30	2	2	0	0	7	2	5	2	1	1	2	1	2	99	2	99	99	2
1	2	61	1	2	1	1	1	9	6	5	35000	5833.333333	1	5	1	99	99	2	1	2	99	99	99	99		4	99	99	2	99	99	2	5	1	1	7	1	3	3	2	99	99	2	99	99	2	99	99	2
1	2	64	1	2	2	2	1	3.3	5	2	20000	4000	2		99	2	99	1	99	1	1	homemade	3	500	11.62790698	1	7	1	1	7	60	2	2	2	1	5	1	4	4	1	2	99	1	2	99	1	2	99	1
1	2	62	1	5	1	2	1	3.3	8	1	30000	3750	2		99	1	20	1	99	1	1	homemade	3	270	6.279069767	1	7	1	1	7	120	2	3	7	1	7	2	5	3	1	2	99	2	99	99	2	99	99	2
1	1	80	1	2	1	2	1	9	9	1	15000	1666.666667	2		99	1	20	1	99	1	1	homemade	1	800	18.60465116	4	99	99	1	7	60	2	1	0	0	7	1	5	3	2	99	99	2	99	99	2	99	99	2
1	1	62	2	1	1	2	1	6	2	3	2500	1250	1	20	2	99	99	2	2	1	1	homemade	1	600	13.95348837	2	7	3	1	7	60	2	3	1	1	5	1	3	3	1	1	2	2	99	99	2	99	99	2
1	1	73	1	1	1	2	1	9	2	3	2000	1000	2		99	1	15	1	99	1	1	homemade	3	400	9.302325581	4	99	99	2	99	99	2	9	0	0	7	1	5	3	1	2	99	1	1	1	1	2	99	2
1	2	61	1	2	2	2	1	3.3	5	2	5000	1000	1	5	1	99	99	1	99	1	1	homemade	1	500	11.62790698	1	7	5	1	7	20	2	1	1	1	7	2	5	4	2	99	99	2	99	99	2	99	99	2
1	2	74	1	2	1	5	1	3.3	8	1	15000	1875	1	2	2	99	99	1	99	1	1	homemade	3	450	10.46511628	1	7	6	1	7	30	2	1	1	1	7	1	4	4	2	99	99	2	99	99	2	99	99	2
1	2	61	1	2	1	2	1	9	5	1	12000	2400	1	8	2	99	99	1	99	1	1	homemade	1	400	9.302325581	4	99	99	2	99	99	2	2	1	1	7	1	4	3	2	99	99	2	99	99	2	99	99	2
1	3	61	2	2	3	2	1	6	5	1	13000	2600	2		99	1	5	2	2	1	1	homemade	6	270	6.279069767	2	7	4	1	2	60	2	4	1	1	7	2	4	3	1	2	99	1	2	99	1	2	99	2
1	3	71	2	2	2	2	1	6	6	1	42000	7000	2		99	1	40	2	1	2	99	99	99	99		3	99	99	1	7	60	2	3	7	1	7	2	4	3	1	2	99	1	2	99	1	2	99	2
1	3	76	1	2	1	2	3	7	6	1	52000	8666.666667	2		99	2	99	2	2	1	2	99	99	99		4	99	99	1	7	180	1	2	7	1	7	2	5	4	1	1	1	1	2	99	1	2	99	2
1	3	68	1	2	2	2	2	7	7	2	42000	6000	2		99	2	99	2	2	1	2	99	99	99		4	99	99	1	7	60	1	2	7	1	7	2	4	3	1	1	1	1	1	1	2	99	99	2
1	3	68	2	2	2	2	1	9	6	1	42000	7000	1	10	1	99	99	2	2	1	2	99	99	99		3	99	99	1	4	30	2	3	7	1	7	2	4	3	1	2	99	2	99	99	2	99	99	2
1	2	65	2	2	2	5	3	6	4	1	60000	15000	1	12	1	99	99	2	2	1	1	homemade	6	400	9.302325581	2	7	2	1	4	60	2	1	7	1	7	2	5	3	1	1	1	2	99	99	2	99	99	2
1	2	70	2	2	1	5	1	6	7	1	20000	2857.142857	2		99	1	4	2	2	1	1	homemade	6	270	6.279069767	2	7	1	1	7	30	2	2	0	0	4	2	4	3	1	2	99	1	2	99	1	2	99	2
1	2	74	1	2	1	2	4	7	3	1	20000	6666.666667	2		99	1	20	1	99	1	1	homemade	1	1200	27.90697674	4	99	99	1	7	120	2	4	2	1	7	2	4	1	1	1	2	2	99	99	2	99	99	2
1	2	65	1	2	1	2	2	7	2	1	5000	2500	1	12	1	99	99	2	2	1	1	homemade	1	600	13.95348837	2	7	3	1	7	120	2	1	1	1	7	1	5	3	2	99	99	2	99	99	2	99	99	2
1	1	74	1	2	2	2	1	3.3	2	3	4000	2000	2		99	1	35	2	2	1	2	99	99	99		2	7	1	1	3	120	2	6	1	1	7	2	5	4	1	2	99	2	99	99	2	99	99	2
1	1	70	2	2	2	2	1	6	2	3	3000	1500	1	30	1	99	99	1	99	1	1	homemade	1	270	6.279069767	2	7	2	1	3	60	2	2	1	1	7	1	5	2	1	2	99	2	99	99	2	99	99	2
1	2	62	1	2	2	2	1	3.2	2	3	2500	1250	2		99	1	15	1	99	1	1	homemade	1	300	6.976744186	3	99	99	1	2	90	2	2	1	1	5	1	5	3	1	1	2	2	99	99	2	99	99	2
1	2	65	2	2	3	5	1	6	6	1	200000	33333.33333	2		99	1	5	2	2	1	2	99	99	99		2	7	2	1	7	60	2	1.5	2	1	7	2	3	4	1	1	1	2	99	99	2	99	99	2
1	2	90	2	2	3	5	1	9	6	1	50000	8333.333333	2		99	1	40	2	2	1	2	99	99	99		4	99	99	2	99	99	2	8	2	1	7	1	5	3	1	1	1	1	2	99	2	99	99	2
1	3	70	2	2	1	5	1	9	5	1	40000	8000	2		99	1	40	2	1	1	1	homemade	1	270	6.279069767	4	99	99	2	99	99	2	8	0	0	4	1	3	3	1	1	1	1	2	99	1	2	99	2
1	1	73	1	1	3	2	1	9	4	1	8000	2000	2		99	1	10	2	1	1	2	99	99	99		4	99	99	2	99	99	2	6	1	1	5	1	3	2	1	2	99	1	2	99	1	2	99	2
1	1	80	2	5	1	3	1	9	2	2	3500	1750	2		99	2	99	2	2	2	99	99	99	99		3	99	99	1	1	60	2	6	2	1	7	2	5	4	2	99	99	2	99	99	2	99	99	2
1	1	76	1	2	1	5	1	7	8	1	10000	1250	2		99	1	2	2	2	1	1	homemade	1	600	13.95348837	3	99	99	1	7	60	2	2	2	1	7	1	2	4	1	2	99	1	2	99	1	1	1	1
1	1	74	2	2	3	2	1	9	6	1	20000	3333.333333	1	4	1	99	99	1	99	1	1	homemade	1	600	13.95348837	4	99	99	2	99	99	2	8	2	1	3	1	2	4	1	2	99	1	2	99	2	99	99	2
1	1	75	1	2	2	2	1	9	6	1	15000	2500	2		99	1	25	2	1	1	1	homemade	1	700	16.27906977	3	99	99	1	7	30	2	2	2	1	3	1	2	3	2	99	99	2	99	99	2	99	99	2
1	2	70	1	1	1	5	1	9	3	1	5000	1666.666667	1	40	2	99	99	2	2	1	1	homemade	1	270	6.279069767	3	99	99	1	7	15	2	2	2	1	7	1	5	4	2	99	99	2	99	99	2	99	99	2
1	1	70	2	1	1	2	1	9	6	1	15000	2500	2		99	1	10	1	99	1	1	homemade	1	350	8.139534884	3	99	99	2	99	99	2	8	3	1	3	1	4	3	1	2	99	1	2	99	1	2	99	2
1	2	72	1	1	1	2	1	9	6	1	14000	2333.333333	2		99	1	33	2	1	1	1	homemade	1	150	3.488372093	2	3	2	1	4	60	2	2	1	1	3	2	4	3	1	2	99	1	2	99	1	2	99	2
1	1	69	1	2	1	2	1	9	10	1	9000	900	1	20	2	99	99	1	99	1	1	homemade	1	750	17.44186047	4	99	99	2	99	99	2	7	2	1	7	1	4	2	2	99	99	2	99	99	2	99	99	2
1	1	68	1	1	1	2	1	9	4	1	10000	2500	2		99	2	99	2	2	1	1	homemade	1	500	11.62790698	3	99	99	1	7	30	2	4	2	1	7	1	3	2	2	99	99	2	99	99	2	99	99	2
1	3	68	2	2	1	5	1	9	3	2	10000	3333.333333	2		99	1	10	2	1	1	1	homemade	1	400	9.302325581	3	99	99	1	7	30	2	5	3	1	7	1	3	2	1	2	99	1	2	99	1	1	2	2
1	3	78	1	2	2	2	2	7	7	1	60000	8571.428571	2		99	2	99	2	2	1	1	homemade	2	700	16.27906977	3	99	99	1	4	90	2	3	2	1	7	2	3	2	1	1	1	1	1	1	1	2	2	2
1	2	76	2	2	2	2	1	9	7	1	50000	7142.857143	1	20	1	2	99	2	2	1	1	homemade	1	400	9.302325581	2	7	2	2	99	99	2	3	2	1	4	2	3	1	1	1	2	1	1	2	1	2	99	2
1	3	66	1	2	1	2	2	3.1	3	2	40000	13333.33333	2		99	1	30	1	99	2	99	99	99	99		2	7	2	1	7	30	2		2	4	7	2	2	4	1	1	1	1	2	99	1	2	99	2
1	1	88	1	5	1	2	2	9	6	1	40000	6666.666667	2		99	1	22	2	2	2	99	99	99	99		4	99	99	1	4	30	2	4	3	1	7	2	4	3	1	1	1	1	2	99	1	2	99	1
1	1	65	2	5	1	2	1	9	6	1	30000	5000	2		99	2	99	2	2	2	99	99	99	99		4	99	99	1	3	30	2	4	2	1	7	2	5	3	1	1	1	1	1	1	1	1	2	2
1	3	75	2	5	1	2	1	6	3	1	6000	2000	1	5	2	99	99	1	99	2	99	99	99	99		3	99	99	1	7	15	2	4	7	1	7	1	2	3	1	1	2	2	99	99	1	2	99	1
1	2	85	1	5	1	2	3	3.2	3	1	6000	2000	2		99	1	22	1	99	1	2	99	99	99		3	99	99	1	7	15	2	5	1	1	7	2	4	4	1	1		2	99	99	2	99	99	2
1	1	81	1	2	1	5	1	7	6	2	45000	7500	2		99	1	30	2	2	1	1	homemade	1	150	3.488372093	4	99	99	1	7	30	2	6	7	1	7	2	2	3	1	1	2	1	1	1	1	2	99	2
1	3	68	2	2	1	5	5	9	2	2	30000	15000	2		99	2	99	2	2	1	1	homemade	1	150	3.488372093	3	99	99	1	5	30	2	1	7	1	7	2	5	5	1	1	1	1	2	1	1	1	2	2
1	3	67	1	2	1	2	4	3.2	2	3	30000	15000	1	3	2	99	99	2	2	1	1	homemade	1	150	3.488372093	3	99	99	1	4	20	2	1	7	1	7	2	2	3	1	1	1	1	2	99	1	2	99	2
1	3	64	2	2	1	2	1	6	2	3	25000	12500	1	2	1	99	99	2	2	1	1	homemade	1	60	1.395348837	2	7	2	1	2	45	2	2	3	1	7	1	3	3	1	1	1	1	2	99	2	99	99	2
1	1	82	1	5	1	2	5	3.2	5	1	10000	2000	2		99	2	99	2	2	2	99	99	99	99		3	99	99	1	7	20	2	2	2	1	7	1	5	5	1	2	99	1	2	99	1	1	2	1
1	2	74	2	2	1	1	1	6	1	4	2000	2000	2		99	1	30	2	2	2	99	99	99	99		2	7	1	1	7	60	2	1	2	1	7	2	5	2	1	1	1	1	1	2	1	2	99	1
1	2	66	1	2	1	2	5	7	7	1	25000	3571.428571	1	2	1	99	99	2	2	1	1	homemade	4	150	3.488372093	3	99	99	1	7	30	2	2	2	1	7	2	4	3	1	2	99	1	1	1	1	2	99	2
1	3	86	2	2	3	5	1	9	5	1	50000	10000	2		99	1	20	2	2	1	2	99	99	99		3	99	99	2	99	99	2	7	7	1	7	2	5	5	1	1	1	2	99	99	1	1	1	1
1	1	93	2	2	1	5	1	9	3	2	20000	6666.666667	2		99	1	0.16	2	2	1	1	homemade	7	150	3.488372093	4	99	99	2	99	99	2	8	7	1	7	2	5	5	1	1	1	2	99	99	2	99	99	1
1	3	75	1	3	1	5	3	9	6	1	60000	10000	2		99	1	5	2	2	2	99	99	99	99		4	99	99	1	2	20	2	8	3	1	7	2	5	4	1	2	99	1	2	99	1	2	99	2
1	1	101	2	2	1	5	1	9	4	1	26000	6500	2		99	2	99	2	2	2	99	99	99	99		4	99	99	2	99	99	2	8	1	1	7	1	5	3	1	1	1	1	2	2	2	99	99	2
1	3	78	2	2	1	2	2	9	4	1	75000	18750	2		99	2	99	2	2	2	99	99	99	99		4	99	99	2	99	99	2	7	7	1	7	2	2	1	1	1	1	1	1	1	1	2	99	2
1	3	73	2	2	1	2	1	9	6	1	28000	4666.666667	2		99	1	10	2	2	2	99	99	99	99		4	99	99	2	99	99	2	6	2	1	7	2	5	3	1	2	99	1	2	99	1	2	99	2
1	3	84	1	2	1	2	1	7	6	1	30000	5000	2		99	1	20	2	1	2	99	99	99	99		4	99	99	2	99	99	2	8	3	1	7	2	3	3	1	1	1	1	2	99	1	2	2	2
1	3	72	2	2	1	2	1	9	6	1	40000	6666.666667	2		99	1	12	2	1	2	99	99	99	99		2	7	1	1	7	30	2	1	7	1	7	2	5	5	1	2	99	2	99	99	2	99	99	2
1	3	67	1	5	1	2	2	7	3	1	15000	5000	1	20	1	99	99	2	2	2	99	99	99	99		3	99	99	1	7	60	1	3	3	1	7	2	5	5	1	1	1	1	1	1	1	1	1	1
1	1	72	1	2	1	2	1	7	5	1	40000	8000	2		99	1	12	2	1	1	1	homemade	1	800	18.60465116	3	99	99	2	99	99	2	3	3	1	7	1	5	4	1	1	2	1	2	99	1	2	99	2
1	1	67	2	2	1	2	2	6	6	1	20000	3333.333333	1	20	1	99	99	2	2	1	1	homemade	1	1000	23.25581395	2	7	0.5	1	7	20	2	4	3	1	7	2	5	1	1	1	2	2	99	99	2	99	99	2
1	3	74	1	5	1	2	2	9	5	1	35000	7000	2		99	1	10	1	99	2	99	99	99	99		3	99	99	1	7	20	2	2	2	1	7	2	3	2	1	2	99	2	99	99	2	99	99	2
1	3	73	1	2	1	2	1	3.2	5	2	30000	6000	1	20	1	99	99	1	99	1	1	homemade	1	300	6.976744186	3	99	99	1	7	15	2	4	1	1	7	1	3	1	1	1	1	1	2	99	1	2	99	2
1	2	73	2	2	1	5	1	3.2	6	1	10000	1666.666667	2		99	1	15	2	2	2	99	99	99	99		3	99	99	1	7	30	2	2	1	1	7	1	5	3	1	1	1	1	2	99	1	2	99	2
1	3	71	1	2	1	2	6	7	5	1	28000	5600	1	10	2	99	99	2	2	1	1	homemade	1	270	6.279069767	3	99	99	1	7	60	2	2	3	1	7	1	2	3	1	1	1	1	2	99	1	2	99	2
1	2	66	1	5	1	2	1	7	3	2	18000	6000	1	5	1	99	99	2	2	1	1	homemade	1	800	18.60465116	4	99	99	1	3	30	2	3	1	1	7	2	5	3	2	99	99	2	99	99	2	99	99	2
1	2	77	1	2	1	5	1	7	5	1	40000	8000	2		99	1	40	1	99	1	1	homemade	1	800	18.60465116	4	99	99	1	7	30	2	4	0	0	7	2	5	3	1	2	99	1	2	99	1	2	99	2
1	2	71	2	1	1	5	1	9	6	1	25000	4166.666667	1	10	2	99	99	1	99	1	1	homemade	5	270	6.279069767	4	99	99	1	7	40	2	2	0	0	7	2	5	3	1	2	99	1	2	99	1	2	99	2
1	2	70	1	2	1	2	3	3.2	5	1	20000	4000	2		99	1	15	2	2	1	1	homemade	4	150	3.488372093	3	99	99	1	4	60	2	3	2	1	7	2	4	4	1	1	1	1	2	99	1	2	99	2
1	2	72	1	5	1	2	1	3.1	10	1	70000	7000	2		99	1	35	1	99	2	99	99	99	99		2	4	1	1	7	60	2	2	7	1	7	2	3	3	1	2	99	1	2	99	1	2	99	2
1	2	74	2	1	1	5	1	9	6	1	20000	3333.333333	2		99	1	30	2	2	2	99	99	99	99		4	99	99	1	7	60	2	5	1	1	7	1	5	3	1	2	99	1	2	99	1	2	99	2
1	2	70	2	2	2	2	1	9	5	1	20000	4000	2		99	2	99	2	2	2	99	99	99	99		4	99	99	1	7	30	2	5	2	1	7	2	5	3	1	2	99	1	1	1	1	1	1	2
1	2	78	2	2	1	5	1	9	5	1	22000	4400	2		99	1	12	2	2	2	99	99	99	99		4	99	99	1	4	30	2	6	0	0	7	2	4	3	1	2	99	1	2	99	1	2	99	2
1	3	71	2	2	1	2	5	6	6	1	120000	20000	2		99	1	20	2	1	1	1	homemade	5	270	6.279069767	2	7	2	2	99	99	2	2	7	1	7	2	4	3	1	1	2	1	2	99	1	2	99	2
1	3	62	1	5	1	2	4	3.2	4	1	25000	6250	2		99	1	20	2	2	2	99	99	99	99		3	99	99	1	1	60	2	6	2	1	7	2	3	3	1	1	1	1	2	99	1	1	1	2
1	3	70	1	2	1	2	7	9	5	1	150000	30000	2		99	1	30	1	99	1	1	homemade	1	270	6.279069767	4	99	99	1	7	90	2	2	7	1	7	2	4	3	1	1	1	1	2	99	1	2	99	2
1	2	74	2	5	1	2	1	9	2	3	6000	3000	1	10	2	99	99	2	1	2	99	99	99	99		4	99	99	2	99	99	2	3	2	1	7	1	2	3	1	2	99	2	99	99	2	99	99	2
1	3	65	1	5	1	2	5	3.1	6	1	40000	6666.666667	2		99	1	1	2	1	1	1	homemade	1	150	3.488372093	2	7	2	1	7	30	2	2	2	1	7	1	3	5	1	2	99	2	99	99	2	99	99	2
1	3	72	1	2	1	2	2	7	2	3	28000	14000	2		99	2	99	2	1	1	2	99	99	99		4	99	99	1	7	30	1	2	7	1	7	1	5	3	1	1	1	1	1	2	1	2	1	2
1	1	75	2	1	1	5	1	9	8	1	30000	3750	1	7	2	99	99	2	2	1	1	homemade	1	270	6.279069767	4	99	99	1	2	60	2	6	1	1	7	1	5	4	1	2	99	1	2	99	2	99	99	2
1	2	74	2	1	1	2	1	9	6	1	10000	1666.666667	1	8	2	99	99	1	99	2	99	99	99	99		3	99	99	2	99	99	2	4	0	0	7	1	5	3	1	2	99	1	2	99	1	2	99	2
1	2	62	2	1	1	2	1	9	8	1	30000	3750	1	12	1	99	99	2	1	1	1	homemade	1	270	6.279069767	3	99	99	1	7	15	2	3	2	1	7	1	3	3	2	99	99	2	99	99	2	99	99	2
1	2	65	1	1	1	2	1	9	6	1	28000	4666.666667	1	4	2	99	99	1	99	1	1	homemade	99	270	6.279069767	4	99	99	1	7	60	2	2	2	1	7	1	3	3	2	99	99	2	99	99	2	99	99	2
1	2	74	1	2	2	2	1	9	6	1	22000	3666.666667	1	10	1	99	99	2	1	1	1	homemade	1	400	9.302325581	4	99	99	1	7	40	2	4	1	1	7	2	3	3	2	99	99	2	99	99	2	99	99	2
1	2	63	1	2	2	2	4	2	5	1	25000	5000	2		99	1	5	1	99	1	1	homemade	1	450	10.46511628	3	99	99	2	99	99	2	8	4	1	7	2	4	3	1	1	1	1	2	99	1	2	99	2
1	1	72	2	2	1	5	1	9	7	1	30000	4285.714286	1	6	2	99	99	2	1	1	1	homemade	5	270	6.279069767	4	99	99	2	99	99	2	6	1	1	7	2	4	4	1	1	1	2	99	99	2	99	99	2
1	1	64	1	1	1	2	1	6	5	1	20000	4000	2		99	1	10	2	2	1	2	99	99	99		3	99	99	2	99	99	2	7	1	1	7	2	3	3	1	1	2	2	99	99	2	99	99	2
1	2	62	2	1	1	2	1	6	5	1	18000	3600	1	6	1	99	99	1	99	1	1	homemade	3	270	6.279069767	2	7	4	1	4	30	2	1	2	1	7	2	3	2	1	2	99	2	99	99	2	99	99	2
1	3	92	2	2	1	5	1	9	5	2	80000	16000	1	2	1	99	99	2	2	1	1	homemade	1	800	18.60465116	4	99	99	2	99	99	2	8	5	1	7	2	5	3	1	1	1	1	2	99	1	2	99	2
1	3	87	2	2	2	5	1	9	4	1	60000	15000	2		99	1	15	2	2	1	1	homemade	4	400	9.302325581	4	99	99	2	99	99	2	8	2	1	7	2	5	3	1	1	1	1	1	1	1	2	99	2
1	2	92	2	2	1	5	1	9	6	1	40000	6666.666667	2		99	2	99	2	2	2	99	99	99	99		3	99	99	1	3	30	2	2	3	1	7	2	4	3	1	1	1	1	2	99	2	99	99	2
1	2	69	2	2	1	2	1	6	9	1	60000	6666.666667	2		99	2	99	2	2	2	99	99	99	99		2	7	1	1	3	30	2	4	4	1	7	2	3	3	1	1	1	1	2	99	1	2	99	2
1	3	63	1	2	1	2	3	3.2	8	1	30000	3750	2		99	1	1	2	2	1	2	99	99	99		3	99	99	1	7	60	2	3	7	2	7	2	3	3	1	2	99	1	2	99	2	99	99	2
1	2	69	1	2	1	2	1	3.2	3	2	12000	4000	2		99	1	10	2	2	1	1	homemade	1	300	6.976744186	3	99	99	2	99	99	2	2	2	1	7	2	3	3	1	1	2	2	99	99	2	99	99	2
1	3	64	1	2	2	2	4	7	3	1	40000	13333.33333	2		99	1	12	2	1	1	1	beer	3	1500	5.263157895	3	99	99	1	7	45	2	2	7	1	5	2	3	3	1	1	1	1	1	1	1	1	1	2
1	2	65	2	1	1	5	1	3.3	4	1	15000	3750	1	25	2	99	99	2	2	1	1	homemade	1	350	8.139534884	1	7	6	1	7	30	2	3	1	1	7	1	2	3	1	1		2	99	99	2	99	99	2
1	1	62	2	1	1	2	1	3.3	6	1	12000	2000	1	15	1	99	99	2	1	1	1	homemade	1	500	11.62790698	1	7	6	1	7	30	2	2	1	1	6	1	3	4	1	2	99	1	2	99	2	99	99	2
1	1	71	1	1	1	2	1	3.3	7	1	30000	4285.714286	2		99	1	1	1	99	1	2	99	99	99		1	7	8	1	7	45	2	1	1	1	7	1	4	5	1	2	99	2	99	99	2	99	99	2
1	3	69	1	2	2	2	5	9	6	1	80000	13333.33333	1	20	2	99	99	2	1	1	2	99	99	99		4	99	99	1	4	30	2	2	5	1	7	2	5	3	1	1	1	1	2	99	1	2	99	1
1	3	62	2	2	2	2	3	6	8	2	100000	12500	2		99	2	99	2	2	1	1	beer	6	325	1.140350877	2	7	2	1	2	25	2	3	4	1	7	2	5	2	1	1	2	1	2	99	1	2	99	2
1	1	64	1	2	2	5	1	6	1	4	3000	3000	2		99	1	10	1	99	1	1	homemade	1	500	11.62790698	2	7	1	1	7	60	2	2	1	1	4	1	5	2	2	99	99	2	99	99	2	99	99	2
1	2	77	1	5	1	2	1	3.1	2	3	9000	4500	1	2	1	99	99	1	99	1	2	99	99	99		2	7	3	1	7	90	2	2	3	1	7	2	5	2	1	1	1	1	1	1	1	2	99	2
1	2	72	2	5	1	5	1	9	5	1	25000	5000	2		99	1	8	2	2	2	99	99	99	99		4	99	99	2	99	99	2	6	3	1	7	2	5	3	1	2	99	1	2	99	1	2	99	2
1	2	85	2	5	1	5	1	9	5	1	20000	4000	2		99	2	99	2	2	2	99	99	99	99		4	99	99	2	99	99	2	6	3	1	7	2	5	2	1	2	99	2	99	99	2	99	99	2
1	2	61	2	5	1	2	1	3.1	5	1	30000	6000	2		99	2	99	2	2	2	99	99	99	99		2	7	7	1	7	90	2	1	3	1	7	2	5	3	1	2	99	2	99	99	2	99	99	2
1	2	83	1	5	1	2	3	9	4	1	24000	6000	1	5	2	99	99	2	2	1	2	99	99	99		4	99	99	2	99	99	2	7	2	1	7	2	5	3	1	2	99	1	2	99	2	99	99	2
1	2	76	2	5	1	2	1	9	4	1	20000	5000	2		99	1	10	2	2	2	99	99	99	99		4	99	99	2	99	99	2	7	3	1	7	2	5	3	1	2	99	1	2	99	2	99	99	2
1	1	78	2	5	1	2	1	6	2	3	10000	5000	2		99	2	99	2	2	2	99	99	99	99		2	7	2	2	99	99	2	4	2	1	7	1	5	4	1	2	99	1	2	99	2	99	99	2
1	2	82	2	5	1	5	1	6	2	1	20000	10000	2		99	2	99	2	2	2	99	99	99	99		4	99	99	2	99	99	2	2	5	1	7	1	5	4	1	2	99	1	2	99	1	2	99	2
1	2	81	1	5	1	5	2	9	7	1	40000	5714.285714	1	15	1	99	99	2	1	2	99	99	99	99		4	99	99	1	4	30	2	5	3	1	7	2	5	2	1	1	2	1	2	99	2	99	99	2
1	3	73	2	2	1	5	1	9	3	1	25000	8333.333333	2		99	1	15	1	99	1	1	homemade	1	270	6.279069767	4	99	99	2	99	99	2	6	4	1	7	2	5	3	1	1	1	1	2	99	1	2	99	1
1	3	79	1	2	2	2	5	7	5	1	35000	7000	2		99	1	8	2	2	1	1	beer	1	650	2.280701754	4	99	99	1	7	90	2	2	7	1	7	2	5	4	1	1	1	1	2	99	1	2	99	2
1	3	85	2	2	1	5	1	9	5	2	6000	1200	2		99	1	3	2	1	1	1	homemade	4	400	9.302325581	4	99	99	2	99	99	2	6	4	1	7	2	5	3	1	1	2	2	99	99	2	99	99	2
1	3	69	2	2	2	5	4	9	4	1	30000	7500	2		99	1	20	2	2	1	1	beer	5	650	2.280701754	4	99	99	1	5	30	2	4	7	1	7	2	5	4	1	1	1	1	2	99	1	2	99	2
1	3	83	1	2	1	2	3	7	3	2	40000	13333.33333	2		99	1	40	2	2	1	2	99	99	99		4	99	99	1	7	45	2	5	7	1	7	2	5	4	1	1	1	1	1	1	1	2	99	1
1	3	85	1	2	1	2	1	9	5	1	40000	8000	1	4	2	99	99	1	99	1	1	homemade	1	99	2.302325581	4	99	99	1	7	30	2	2	3	1	7	1	4	4	1	2	99	1	2	99	1	2	99	2
1	3	77	2	2	1	5	1	9	7	1	60000	8571.428571	2		99	1	4	2	2	1	1	homemade	1	150	3.488372093	4	99	99	1	6	20	2	8	4	1	5	2	4	3	1	2	99	1	2	99	2	99	99	2
1	3	71	2	2	1	5	1	9	5	1	40000	8000	2		99	1	40	2	1	1	1	homemade	1	270	6.279069767	4	99	99	2	99	99	2	8	0	0	4	1	3	3	1	1	1	1	2	99	1	2	99	2
1	3	78	1	2	2	2	2	7	7	1	60000	8571.428571	2		99	2	99	2	2	1	1	homemade	2	700	16.27906977	3	99	99	1	4	90	2	3	2	1	7	2	3	2	1	1	1	1	1	1	1	2	2	2
1	3	65	1	2	1	2	2	3.2	3	2	40000	13333.33333	2		99	1	30	1	99	2	99	99	99	99		2	7	2	1	7	30	2		2	4	7	1	2	4	1	1	1	1	2	99	1	2	99	2
1	1	82	1	2	1	5	1	7	6	2	40000	6666.666667	2		99	1	30	2	2	1	1	homemade	1	150	3.488372093	4	99	99	1	7	30	2	4	7	1	7	2	2	3	1	1	2	1	1	1	1	2	99	2
1	3	86	2	2	3	5	1	9	5	1	50000	10000	2		99	1	20	2	2	1	2	99	99	99		3	99	99	2	99	99	2	7	7	1	7	2	5	5	1	1	1	2	99	99	1	1	1	1
1	3	73	2	2	1	2	1	9	6	1	40000	6666.666667	2		99	1	12	2	1	2	99	99	99	99		2	7	1	1	7	30	2	1	7	1	7	2	5	5	1	2	99	2	99	99	2	99	99	2
1	3	73	1	5	1	2	2	9	5	1	35000	7000	2		99	1	10	1	99	2	99	99	99	99		3	99	99	1	7	20	2	2	2	1	7	2	3	2	1	2	99	2	99	99	2	99	99	2
1	3	74	1	2	1	2	1	3.2	5	2	30000	6000	1	20	1	99	99	1	99	1	1	homemade	1	300	6.976744186	3	99	99	1	7	15	2	4	1	1	7	1	3	1	1	1	1	1	2	99	1	2	99	2
1	3	62	1	5	1	2	4	3.2	4	1	25000	6250	2		99	1	20	2	2	2	99	99	99	99		3	99	99	1	1	60	2	6	2	1	7	2	3	3	1	1	1	1	2	99	1	1	1	2
1	1	87	1	2	2	2	3	9	6	2	30000	5000	2		99	1	3	2	2	1	2	99	99	99		4	99	99	1	7	45	2	4	5	1	7	2	5	4	1	1	1	1	2	99	2	99	99	2
1	1	88	2	2	2	2	1	9	6	2	32000	5333.333333	2		99	1	4	2	99	1	2	99	99	99		4	99	99	2	99	99	2	7	1	1	7	2	5	3	1	1	2	1	2	99	1	2	99	1
1	2	73	2	2	2	5	1	9	8	1	35000	4375	2		99	1	5	2	2	1	2	99	99	99		4	99	99	2	99	99	2	5	3	1	7	2	5	2	1	1	1	1	2	99	1	2	99	1
1	1	69	2	2	1	5	1	9	4	1	15000	3750	2		99	1	4	2	1	1	2	99	99	99		4	99	99	2	99	15	2	6	1	1	7	2	3	4	1	2	99	2	99	99	2	99	99	2
1	2	82	2	2	1	2	1	9	3	2	18000	6000	1	7	1	99	99	2	2	1	1	homemade	1	300	6.976744186	4	99	99	2	99	99	2	4	2	1	7	2	3	4	1	2	99	1	2	99	2	99	99	2
1	2	84	1	2	1	2	2	9	3	2	20000	6666.666667	1	8	1	99	99	2	2	1	1	homemade	3	400	9.302325581	4	99	99	1	7	45	2	2	3	1	7	2	5	4	1	2	99	1	2	99	1	2	99	2
1	1	89	2	3	1	5	1	9	1	4	4000	4000	2		99	1	10	1	99	2	99	99	99	99		4	99	99	2	99	99	2	2	3	1	7	1	4	2	1	2	99	2	99	99	2	99	99	2
1	1	63	2	3	1	5	1	6	4	2	40000	10000	1	8	2	99	99	2	1	1	1	homemade	1	500	11.62790698	3	99	99	1	4	30	2	2	2	1	7	2	3	3	1	1	1	1	2	99	2	99	99	2
1	2	78	1	5	1	2	3	9	7	1	30000	4285.714286	2		99	1	20	1	99	1	2	99	99	99		4	99	99	2	99	99	2	2	4	1	7	2	5	2	1	1	1	1	2	99	1	2	99	2
1	2	76	1	5	1	5	4	3.2	6	1	40000	6666.666667	1	12	1	99	99	2	2	2	99	99	99	99		3	99	99	1	3	20	2	3	5	1	7	2	5	1	1	1	2	1	1	1	1	2	99	2
1	1	85	2	1	1	5	1	6	1	4	2000	2000	1	4	2	99	99	1	99	1	2	99	99	99		3	99	99	2	99	99	2	4	1	1	4	1	4	2	2	99	99	2	99	99	2	99	99	2
1	3	79	2	5	1	5	1	9	4	1	40000	10000	2		99	1	20	2	2	2	99	99	99	99		4	99	99	2	99	99	2	5	5	1	7	2	5	5	1	1	1	1	1	1	1	2	99	2
1	2	81	1	5	1	5	2	9	6	1	38000	6333.333333	2		99	1	1	2	1	1	2	99	99	99		4	99	99	2	99	99	2	4	3	1	7	2	5	3	1	1	1	1	2	99	1	2	99	1
1	2	61	2	5	1	2	1	6	6	1	30000	5000	1	4	1	99	99	2	1	2	99	99	99	99		2	7	1	1	7	40	2	1	3	1	7	2	5	4	1	2	99	1	2	99	2	99	99	2
1	2	65	2	5	1	2	1	6	6	1	40000	6666.666667	2		99	2	99	2	2	2	99	99	99	99		3	99	99	1	4	30	2	4	5	1	7	2	5	4	1	2	99	1	2	99	1	2	99	2
1	2	75	1	5	1	2	1	3.1	3	1	20000	6666.666667	1	8	1	2	99	2	2	1	2	99	99	99		2	7	4	1	7	60	2	2	4	1	7	2	5	2	1	1	2	2	99	99	2	99	99	2
1	3	74	1	2	1	2	2	3.2	6	1	25000	4166.666667	2		99	1	5	2	1	1	1	homemade	1	300	6.976744186	3	99	99	1	7	45	2	4	5	1	7	2	3	3	1	1	1	1	2	99	2	99	99	2
1	2	61	2	5	1	2	1	6	4	1	25000	6250	2		99	2	99	2	2	2	99	99	99	99		2	7	2	1	5	30	2	3	4	1	7	2	5	3	1	1	1	1	1	1	1	2	99	1
1	2	69	2	5	1	2	1	6	3	1	20000	6666.666667	2		99	2	99	2	2	2	99	99	99	99		4	99	99	2	99	99	2	6	5	1	7	2	5	3	1	1	2	1	2	99	1	2	99	2
1	2	80	1	5	1	2	1	9	5	1	30000	6000	1	7	2	99	99	2	1	1	2	99	99	99		4	99	99	1	4	20	2	4	3	1	7	2	5	3	1	2	99	1	2	99	2	99	99	2
1	2	72	2	2	1	2	1	9	5	1	40000	8000	2		99	2	99	2	2	1	1	homemade	6	150	3.488372093	4	99	99	1	3	30	2	4	5	1	7	2	5	4	1	2	99	1	2	99	1	2	99	2
1	2	63	2	2	1	2	1	6	6	1	25000	4166.666667	1	10	2	99	99	2	2	1	1	homemade	4	300	6.976744186	3	99	99	2	99	99	2	5	3	1	7	2	5	2	1	2	99	1	2	99	2	99	99	2
1	3	82	1	5	1	5	3	9	6	1	40000	6666.666667	2		99	1	2	2	1	2	99	99	99	99		4	99	99	2	99	99	2	3	4	1	7	2	5	3	1	2	99	1	2	99	2	99	99	2
1	2	78	1	5	1	2	4	9	4	1	30000	7500	2		99	1	15	1	99	1	2	99	99	99		4	99	99	1	7	30	2	4	4	1	7	2	5	3	1	2	99	1	2	99	1	2	99	2
1	2	77	1	5	1	2	3	7	2	3	8000	4000	1	7	1	99	99	2	1	1	1	homemade	1	500	11.62790698	4	99	99	1	4	30	2	4	4	1	7	2	5	3	1	2	99	1	2	99	2	99	99	2
1	2	70	2	5	1	2	1	9	6	1	30000	5000	2		99	2	99	2	2	2	99	99	99	99		4	99	99	2	99	99	2	2	5	1	7	2	5	3	2	99	99	1	2	99	2	99	99	2
1	2	88	1	5	1	2	2	9	6	1	40000	6666.666667	2		99	1	5	1	2	1	2	99	99	99		4	99	99	1	4	30	2	3	4	1	7	2	5	3	1	1	1	1	2	99	2	99	99	2
1	1	66	1	5	1	2	3	3.1	9	1	40000	4444.444444	2		99	1	3	1	99	1	1	beer	1	650	2.280701754	2	7	2	1	7	30	2	4	4	1	7	2	5	3	1	2	99	1	2	99	2	99	99	2
1	2	62	1	5	1	2	4	3.2	6	1	35000	5833.333333	2		99	1	8	1	99	1	1	rum	4	180	6	3	99	99	1	4	40	2	4	5	1	7	2	4	4	1	2	99	1	1	1	1	2	99	2
1	2	76	1	5	1	5	2	9	7	1	30000	4285.714286	2		99	1	30	1	2	2	99	99	99	99		4	99	99	1	5	30	2	4	2	1	7	2	5	3	1	1	1	1	2	99	2	99	99	2
1	1	76	2	5	1	2	1	9	5	1	25000	5000	2		99	1	2	2	2	2	99	99	99	99		4	99	99	1	3	30	2	5	1	1	7	2	5	2	1	1	2	2	99	99	2	99	99	2
1	3	62	2	5	1	2	2	9	5	1	35000	7000	2		99	2	99	2	2	2	99	99	99	99		4	99	99	2	99	99	2	4	5	1	7	2	3	4	1	1	2	1	1	1	1	2	99	2
1	2	64	2	5	1	2	1	6	6	1	25000	4166.666667	2		99	2	99	2	2	2	99	99	99	99		3	99	99	1	4	30	2	2	2	1	7	2	3	4	1	1	2	2	99	99	2	99	99	2
1	1	76	1	5	1	2	1	9	5	1	25000	5000	2		99	1	10	2	1	1	1	homemade	1	270	6.279069767	4	99	99	1	7	30	2	3	2	1	7	2	3	4	1	1	1	1	2	99	2	99	99	2
1	2	66	2	5	1	2	1	6	2	3	10000	5000	2		99	1	2	2	2	2	99	99	99	99		2	7	3	1	7	30	2	1	3	1	7	2	5	4	1	2	99	1	2	99	2	99	99	2
1	2	62	2	5	1	2	1	6	3	1	25000	8333.333333	2		99	2	99	2	2	2	99	99	99	99		2	7	2	2	99	99	2	3	4	1	7	2	3	4	1	2	99	1	2	99	1	2	99	2
1	3	71	2	5	1	2	1	9	5	1	34000	6800	2		99	2	99	2	2	2	99	99	99	99		4	99	99	2	99	99	2	5	5	1	7	2	5	1	1	2	99	1	1	2	1	2	99	2
1	2	68	2	5	1	2	1	6	4	1	20000	5000	1	6	1	99	99	2	1	2	99	99	99	99		3	99	99	2	99	99	2	4	2	1	7	2	5	4	1	2	99	2	99	99	2	99	99	2
1	3	69	1	5	1	2	4	7	2	3	15000	7500	2		99	1	15	2	1	1	2	99	99	99		4	99	99	1	7	45	2	3	4	1	7	2	5	3	1	2	99	1	2	99	2	99	99	2
1	1	65	2	1	1	2	1	6	2	3	10000	5000	2		99	1	5	2	1	1	2	99	99	99		2	7	3	1	3	30	2	2	1	1	7	2	5	3	1	2	99	1	2	99	1	2	99	1
1	2	60	2	1	1	2	1	6	2	3	15000	7500	1	4	1	99	99	2	2	2	99	99	99	99		2	7	2	2	99	99	2	3	4	1	7	2	5	1	1	1	2	1	2	99	2	99	99	2
1	2	77	1	5	1	2	4	3.1	4	1	25000	6250	2		99	2	99	2	2	2	99	99	99	99		2	7	4	1	7	40	2	2	6	1	7	2	5	2	1	1	2	1	2	99	1	2	99	2
1	2	95	2	5	1	5	1	9	4	1	25000	6250	2		99	1	20	2	2	2	99	99	99	99		4	99	99	2	99	99	2	3	7	1	7	2	5	4	1	1	1	1	2	99	1	2	99	2
1	2	74	2	5	1	5	1	9	4	1	20000	5000	2		99	2	99	2	2	2	99	99	99	99		3	99	99	2	99	99	2	6	5	1	7	2	5	4	1	2	99	1	2	99	2	99	99	2
1	2	72	2	5	1	2	2	6	2	3	15000	7500	2		99	2	99	2	2	2	99	99	99	99		2	7	3	2	99	99	2	3	6	1	7	2	5	4	1	1	2	1	2	99	1	2	99	2
1	2	68	2	5	1	2	1	6	3	2	15000	5000	2		99	2	99	2	2	2	99	99	99	99		2	7	2	2	99	99	2	2	4	1	7	2	5	3	1	2	99	2	99	99	2	99	99	2
1	2	73	1	5	1	2	1	2	7	1	50000	7142.857143	2		99	1	20	2	1	1	2	99	99	99		3	99	99	1	7	30	2	4	7	1	7	2	5	2	1	2	99	2	99	99	2	99	99	2
1	1	65	2	2	1	5	1	6	2	1	15000	7500	2		99	2	99	2	2	1	2	99	99	99		2	7	2	1	7	45	2	2	3	1	7	1	5	3	1	2	99	2	99	99	2	99	99	2
1	2	75	2	2	1	2	1	6	4	1	30000	7500	1	6	1	99	99	2	1	1	1	homemade	1	500	11.62790698	3	99	99	2	99	99	2	6	2	1	7	2	5	3	1	2	99	1	2	99	1	2	99	2
1	2	67	1	2	2	2	1	9	9	1	45000	5000	2		99	1	10	2	2	1	1	homemade	3	270	6.279069767	4	99	99	1	7	45	2	3	5	1	7	2	5	3	1	1	1	1	1	1	1	2	99	2
1	2	69	2	2	2	2	1	9	9	1	50000	5555.555556	2		99	1	10	2	2	1	2	99	99	99		4	99	99	1	7	20	2	4	2	1	7	2	5	3	1	1	1	1	2	99	2	99	99	1
1	1	73	2	2	1	5	1	9	1	4	2000	2000	2		99	1	10	2	2	1	2	99	99	99		3	99	99	2	99	99	2	6	1	1	5	1	5	2	1	2	99	1	2	99	2	99	99	2
1	3	70	1	2	1	2	5	3.2	8	1	80000	10000	2		99	1	20	2	1	1	1	homemade	1	500	11.62790698	3	99	99	1	7	45	1	3	7	1	7	2	4	3	1	2	99	1	2	99	1	2	99	2
1	3	76	2	2	1	2	1	6	2	3	15000	7500	2		99	2	99	2	2	1	1	homemade	6	99	2.302325581	2	6	2	2	99	99	2	4	7	1	7	2	5	3	1	1	1	1	2	99	1	2	99	2
1	1	70	2	1	1	5	1	9	7	1	25000	3571.428571	2		99	1	3	2	1	1	2	99	99	99		4	99	99	1	7	30	2	5	2	1	7	2	3	4	1	1	1	1	2	99	2	99	99	2
1	2	71	1	2	1	2	1	7	7	1	45000	6428.571429	2		99	1	25	2	1	1	2	99	99	99		4	99	99	1	6	30	2	4	4	1	7	2	5	3	1	1	1	2	99	99	1	2	99	2
1	3	77	2	2	1	5	1	9	6	1	40000	6666.666667	2		99	2	99	2	2	1	1	homemade	7	60	1.395348837	4	99	99	2	99	99	2	5	5	1	7	2	5	3	1	1	1	1	2	99	1	2	99	2
1	2	97	2	5	1	5	1	9	4	1	20000	5000	1	5	1	99	99	2	2	2	99	99	99	99		4	99	99	2	99	99	2	6	2	1	7	1	5	3	2	99	99	2	99	99	2	99	99	2
1	3	64	2	2	1	2	2	6	6	1	40000	6666.666667	2		99	2	99	2	2	1	1	homemade	7	60	1.395348837	2	7	1	1	7	30	2	4	3	1	7	2	5	3	1	1	1	1	2	99	1	2	99	2
1	3	67	1	2	1	2	7	2	6	1	50000	8333.333333	2		99	2	99	2	2	1	1	homemade	5	270	6.279069767	3	99	99	1	7	90	2	2	6	1	7	2	5	3	1	1	1	1	1	2	1	1	2	2
1	3	63	1	2	1	2	1	9	6	1	30000	5000	2		99	2	99	2	2	1	2	99	99	99		4	99	99	1	4	45	2	4	2	1	7	2	5	3	1	1	1	1	2	99	1	2	99	2
1	2	67	1	2	1	2	2	3.2	7	1	40000	5714.285714	2		99	1	12	2	2	1	2	99	99	99		3	99	99	1	7	60	2	4	2	1	7	2	5	2	1	1	1	1	1	2	1	1	1	1
1	1	66	1	2	1	2	1	8	2	3	10000	5000	1	30	2	99	99	1	99	1	1	homemade	1	3000	69.76744186	3	99	99	1	7	30	2	4	2	1	7	2	2	2	2	99	99	2	99	99	2	99	99	2
1	3	62	1	5	1	2	5	8	2	3	15000	7500	2		99	2	99	2	2	2	99	99	99	99		3	99	99	1	3	20	2	3	7	1	7	2	3	3	1	2	99	1	2	99	1	2	99	2
1	3	60	1	2	1	2	5	7	8	1	60000	7500	2		99	1	15	2	1	1	2	99	99	99		4	99	99	1	7	30	2	4	4	1	7	2	5	3	1	1	1	1	1	1	1	1	1	1
1	3	62	1	2	1	2	4	7	3	1	20000	6666.666667	2		99	1	10	1	99	1	1	homemade	4	300	6.976744186	4	99	99	1	7	20	2	4	3	1	7	2	5	3	1	1	1	1	1	1	1	2	99	2
1	3	66	1	4	4	5	3	3.2	3	1	20000	6666.666667	2		99	2	99	2	2	2	99	99	99	99		3	99	99	1	4	35	2	3	3	1	7	2	4	3	1	1	1	1	2	99	2	99	99	2
1	1	70	1	2	1	5	4	9	1	3	5000	5000	2		99	1	20	2	1	1	1	homemade	1	800	18.60465116	4	99	99	2	99	99	2	7	3	1	7	2	5	3	1	1	1	1	1	1	1	1	1	1
1	2	92	2	5	1	5	1	9	4	1	14000	3500	2		99	2	99	2	2	2	99	99	99	99		4	99	99	2	99	99	2	8	4	1	7	2	3	3	2	99	99	2	99	99	2	99	99	2
1	1	81	1	2	1	2	1	9	9	1	15000	1666.666667	2		99	1	20	1	99	1	1	homemade	1	800	18.60465116	4	99	99	1	7	60	2	1	0	0	7	1	5	3	2	99	99	2	99	99	2	99	99	2
1	3	73	1	2	1	2	1	7	5	1	70000	14000	2		99	2	99	2	99	1	1	red label	3	180	6	4	99	99	1	7	30	2	4	7	1	7	2	5	3	1	1	1	1	1	1	1	2	99	2
1	2	63	1	2	2	2	1	3.3	5	2	5000	1000	1	5	1	99	99	1	99	1	1	homemade	1	500	11.62790698	2	7	5	1	7	20	2	1	1	1	7	2	5	4	2	99	99	2	99	99	2	99	99	2
1	2	62	1	2	1	2	1	9	6	1	18000	3000	1	8	2	99	99	1	99	1	1	homemade	1	400	9.302325581	4	99	99	2	99	99	2	2	1	1	7	1	4	3	2	99	99	2	99	99	2	99	99	2
1	2	66	1	2	1	2	2	7	2	1	5000	2500	1	12	1	99	99	2	2	1	1	homemade	1	600	13.95348837	2	7	3	1	7	120	2	1	1	1	7	1	5	3	2	99	99	2	99	99	2	99	99	2
1	1	76	1	2	2	2	1	3.3	2	3	5000	2500	2		99	1	35	2	2	1	2	99	99	99		2	7	1	1	3	120	2	6	1	1	7	2	5	4	1	2	99	2	99	99	2	99	99	2
1	1	71	2	2	2	2	1	6	2	3	3000	1500	1	30	1	99	99	1	99	1	1	homemade	1	270	6.279069767	2	7	2	1	3	60	2	2	1	1	7	1	5	2	1	2	99	2	99	99	2	99	99	2
1	2	63	1	2	2	2	1	3.2	2	3	2500	1250	2		99	1	15	1	99	1	1	homemade	1	300	6.976744186	3	99	99	1	2	90	2	2	1	1	5	1	5	3	1	1	2	2	99	99	2	99	99	2
1	1	73	1	1	3	2	1	9	4	1	8000	2000	2		99	1	10	2	1	1	2	99	99	99		4	99	99	2	99	99	2	6	1	1	5	1	3	2	1	2	99	1	2	99	1	2	99	2
1	3	71	2	2	1	5	1	9	5	2	60000	12000	2		99	1	99	2	2	1	1	homemade	5	150	3.488372093	4	99	99	2	99	99	2	5	7	1	7	2	5	4	1	1	1	1	1	1	1	2	99	2
1	2	72	1	1	1	2	1	9	6	1	14000	2333.333333	2		99	1	33	2	1	1	1	homemade	1	150	3.488372093	2	3	2	1	4	60	2	2	1	1	3	2	4	3	1	2	99	1	2	99	1	2	99	2
1	1	61	1	2	1	2	1	7	5	1	30000	6000	2		99	1	1	2	2	1	1	homemade	4	300	6.976744186	4	99	99	2	99	99	2	4	1	1	7	2	3	4	1	2	99	1	2	99	1	2	99	2
1	1	74	1	2	1	2	5	3.1	2	3	15000	7500	2		99	1	8	2	99	1	2	99	99	99		2	4	1	2	99	99	2	3	1	1	7	2	5	2	2	99	99	2	99	99	2	99	99	2
1	1	70	1	2	1	2	1	9	6	1	25000	4166.666667	1	8	2	99	99	2	1	1	1	homemade	1	300	6.976744186	4	99	99	1	4	30	2	3	2	1	7	2	5	3	2	99	99	1	2	99	2	99	99	2
1	3	64	1	2	1	2	4	3.2	6	1	40000	6666.666667	2		99	2	99	1	99	1	1	homemade	1	600	13.95348837	3	99	99	2	99	99	2	2	3	1	7	2	5	3	1	1	1	1	1	1	1	1	1	1
1	3	73	2	2	1	2	1	6	5	1	60000	12000	2		99	2	99	2	2	1	1	homemade	6	150	3.488372093	2	7	2	2	99	99	2	3	7	1	7	2	5	2	1	2	99	1	2	99	1	2	99	1
1	2	63	2	2	1	2	1	9	6	1	30000	5000	2		99	2	99	2	2	1	2	99	99	99		4	99	99	2	99	99	2	7	4	1	7	1	5	3	1	1	1	1	1	1	1	1	1	1
1	3	68	1	2	1	2	1	9	5	1	30000	6000	2		99	2	99	2	2	1	1	homemade	1	500	11.62790698	4	99	99	1	7	30	2	3	3	1	7	2	3	4	1	1	1	1	1	2	1	2	99	2
1	2	82	1	2	1	2	1	9	4	2	25000	6250	2		99	1	25	2	1	1	1	homemade	3	270	6.279069767	4	99	99	1	4	20	2	3	3	1	7	2	5	3	1	1	1	1	2	99	1	2	99	2
1	3	72	1	2	1	2	1	9	7	1	40000	5714.285714	1	4	1	99	99	1	99	1	1	homemade	3	300	6.976744186	4	99	99	2	99	99	2	4	4	1	7	2	5	3	1	1	1	1	2	99	2	99	99	2
1	3	70	2	2	2	2	1	9	7	1	50000	7142.857143	2		99	1	5	2	1	1	1	homemade	6	150	3.488372093	4	99	99	2	99	99	2	5	4	1	7	2	5	3	1	2	99	1	2	99	1	2	99	2
1	3	80	1	2	1	2	3	7	5	1	50000	10000	2		99	1	12	2	1	1	1	homemade	3	150	3.488372093	4	99	99	2	99	99	2	4	7	1	7	2	5	3	1	2	99	1	2	99	1	2	99	2
1	3	68	2	5	1	2	3	6	5	1	35000	7000	2		99	2	99	2	2	2	99	99	99	99		2	7	2	1	3	30	2	4	7	1	7	2	5	3	1	2	99	1	2	99	1	2	99	2
1	3	83	2	5	1	5	1	9	5	1	40000	8000	2		99	1	25	2	2	2	99	99	99	99		4	99	99	2	99	99	2	5	7	1	7	2	5	4	1	1	1	1	2	99	1	2	99	2
1	3	62	2	5	1	2	2	6	6	1	40000	6666.666667	2		99	2	99	2	2	2	99	99	99	99		2	7	3	1	4	25	2	3	7	1	7	2	5	4	1	2	99	1	2	99	1	2	99	2
1	2	78	1	5	1	2	4	9	7	1	50000	7142.857143	1	4	1	99	99	2	1	2	99	99	99	99		4	99	99	1	3	20	2	4	7	2	7	2	5	4	1	1	1	1	1	1	1	2	99	2
1	3	64	2	5	1	2	3	6	5	1	60000	12000	2		99	2	99	2	2	2	99	99	99	99		2	7	2	1	7	1	2	3	7	1	7	2	5	3	1	2	99	1	2	99	1	2	99	2
1	3	72	2	5	1	5	1	9	5	1	40000	8000	2		99	1	15	2	2	2	99	99	99	99		4	99	99	2	99	99	2	5	7	1	7	2	5	3	1	1	1	1	2	99	1	2	99	2
1	3	74	1	2	2	2	3	7	6	1	80000	13333.33333	2		99	1	25	2	2	1	1	red label	1	180	6	4	99	99	1	7	45	2	3	7	2	7	2	4	4	1	1	1	1	2	99	1	2	99	1
1	3	68	1	4	4	2	3	3.2	12	1	80000	6666.666667	1	8	1	99	99	1	99	2	99	99	99	99		2	6	3	2	99	99	2	2	3	1	7	2	3	3	1	2	99	1	2	99	1	2	99	2
1	3	78	1	4	4	2	3	9	7	1	50000	7142.857143	2		99	1	10	2	1	2	99	99	99	99		4	99	99	2	99	99	2	6	7	1	7	2	5	3	1	2	99	1	2	99	1	2	99	1
1	3	82	1	3	1	5	1	9	5	1	70000	14000	2		99	1	22	1	99	1	2	99	99	99		4	99	99	1	7	45	2	1	5	1	7	2	4	3	1	2	99	1	2	99	1	2	99	2
1	3	67	1	4	4	5	3	3.2	3	1	20000	6666.666667	2		99	2	99	2	2	2	99	99	99	99		2	5	4	1	4	35	2	3	3	1	7	2	4	3	1	1	1	1	2	99	2	99	99	2
1	3	71	2	2	1	5	1	9	5	2	60000	12000	1	99	99	1	10	2	2	2	99	99	99	99		4	99	99	2	99	99	2	5	7	1	7	2	5	4	1	1	1	1	1	1	1	2	99	2
1	1	63	2	3	1	5	1	6	4	2	40000	10000	1	7	2	99	99	2	1	2	99	99	99	99		2	7	2	1	4	30	2	2	3	1	7	2	2	2	1	1	1	1	2	99	2	99	99	2
1	3	64	1	2	1	2	3	3.2	8	1	30000	3750	2		99	1	1	2	2	1	2	99	99	99		3	99	99	1	7	60	2	3	7	2	7	2	3	3	1	2	99	1	2	99	1	2	99	2
1	2	62	1	5	1	2	5	3.2	6	1	40000	5833.333333	2		99	1	6	1	99	1	1	rum	4	180	6	3	99	99	1	4	45	2	4	4	1	7	2	4	4	1	2	99	1	1	1	1	2	99	2
1	3	71	2	2	1	2	5	6	6	1	120000	20000	2		99	1	20	2	1	1	1	homemade	5	270	6.279069767	2	7	2	2	99	99	2	2	7	1	7	2	4	3	1	1	2	1	2	99	1	2	99	2
1	3	64	1	2	1	2	4	3.2	6	1	40000	6666.666667	2		99	2	99	1	99	1	1	homemade	1	600	13.95348837	3	99	99	2	99	99	2	3	4	1	7	2	5	3	1	1	1	1	1	1	1	1	1	1
1	2	68	1	2	2	2	1	9	9	1	45000	5000	2		99	1	12	2	2	1	1	homemade	3	270	6.279069767	4	99	99	1	7	40	2	3	4	1	7	2	5	3	1	1	1	1	1	1	1	2	99	2
1	1	72	2	2	2	2	1	6	2	3	3000	1500	1	30	1	99	99	1	99	1	1	homemade	1	270	6.279069767	2	7	2	1	3	60	2	2	1	1	7	1	5	2	1	2	99	2	99	99	2	99	99	2
1	3	77	2	2	1	5	1	9	6	1	60000	10000	2		99	1	4	2	2	1	1	homemade	1	150	3.488372093	4	99	99	1	6	30	2	8	4	1	5	2	4	3	1	2	99	1	2	99	2	99	99	2
1	3	74	1	2	1	2	1	7	5	1	70000	14000	2		99	2	99	2	99	1	1	red label	3	180	6	4	99	99	1	7	30	2	4	7	1	7	2	5	3	1	1	1	1	1	1	1	2	99	2
1	3	66	1	2	1	2	4	3.2	2	3	30000	15000	1	3	2	99	99	2	2	1	1	homemade	1	150	3.488372093	3	99	99	1	4	20	2	1	7	1	7	2	2	3	1	1	1	1	2	99	1	2	99	2
1	2	74	2	1	1	5	1	9	6	1	20000	3333.333333	2		99	1	25	2	2	2	99	99	99	99		4	99	99	1	7	60	2	5	1	1	7	1	5	3	1	2	99	1	2	99	1	2	99	2
1	1	81	1	2	1	2	1	9	9	1	15000	1666.666667	2		99	1	20	1	99	1	1	homemade	1	800	18.60465116	4	99	99	1	7	60	2	1	0	0	7	1	5	3	2	99	99	2	99	99	2	99	99	2
1	2	62	1	2	1	2	1	9	5	1	12000	2400	1	8	2	99	99	1	99	1	1	homemade	1	400	9.302325581	4	99	99	2	99	99	2	2	1	1	7	1	4	3	2	99	99	2	99	99	2	99	99	2
1	1	64	1	2	2	5	1	6	1	4	3000	3000	2		99	1	10	1	99	1	1	homemade	1	500	11.62790698	2	7	1	1	7	60	2	2	1	1	4	1	5	2	2	99	99	2	99	99	2	99	99	2
1	2	65	1	2	1	2	2	7	2	1	5000	2500	1	12	1	99	99	2	2	1	1	homemade	1	600	13.95348837	2	7	3	1	7	120	2	1	1	1	7	1	5	3	2	99	99	2	99	99	2	99	99	2
1	2	64	1	2	2	2	1	3.3	5	2	20000	4000	2		99	2	99	1	99	1	1	homemade	3	500	11.62790698	1	7	1	1	7	60	2	2	2	1	5	1	4	4	1	2	99	1	2	99	1	2	99	1
1	1	80	1	2	1	2	1	9	9	1	15000	1666.666667	2		99	1	20	1	99	1	1	homemade	1	800	18.60465116	4	99	99	1	7	60	2	1	0	0	7	1	5	3	2	99	99	2	99	99	2	99	99	2
[truncated: 156 more columns]
